# Supplementary material for: Cysteine Restriction in Murine L929 Fibroblasts as an Alternative Strategy to Methionine Restriction in Cancer Therapy
Source: Int J Mol Sci. 2021 Oct 27;22(21):11630. doi: 10.3390/ijms222111630 (PMC8583874; doi:10.3390/ijms222111630)
Supplement: Supplementary file 1 [file ijms-22-11630-s001.zip]

Archive with 1 entries (1 files):
- ijms-1411266-supplementary.xlsx
