# Supplementary material for: Cysteine Restriction in Murine L929 Fibroblasts as an Alternative Strategy to Methionine Restriction in Cancer Therapy
Source: Int J Mol Sci. 2021 Oct 27;22(21):11630. doi: 10.3390/ijms222111630 (PMC8583874; doi:10.3390/ijms222111630)
Supplement: Supplementary file 1 [file ijms-22-11630-s001.zip › ijms-1411266-supplementary.xlsx]

## Sheet: Form
	Cancer Metabolism MS Unit: Sample Application Form									2020-08-15
	Customer:	Name:		Axel Seher				Experiment-No.:
		Mail / Tel.:		seher_a@ukw.de			20174841
		Research-Group:		AG Seher
		Institute:		Zahnklinik/MKG
	Scientific Background:	Aim of the Experiment:		L929 Zellen 1,2,3,4, und 5 Tage (Vollmedium und Cys-)
		Target Metabolites:		Water-Soluble Metabolites
	Samples:	Date of Sample Submission:		2019-12-19
		Sample Source:		cell pellet and medium
		Sample List:		see "Sample_List" page
		Extraction Method:		MeOH/H2O (80/20, v/v)
		Standards:		Lamivudine
	MS Analysis:	Date of analysis:		16.09.2020
		MS-Method:		190919_WatSolMet_NegPos_ZIC
		Evaluation:		auto-TF				Master Method:		WatSolMet_NegPos_ZIC
								Batch:		200916_WatSolMet_NegPos_ZIC
		Storage File(s):		C:/Data/Axel/200825
	Organization:	Date of Result Submission:		21.08.2020	and	2020-10-05
		Pricing:		2. HJ 2020 Flatrate
		Date of Bill Submission:		not yet submitted

## Sheet: Sample_List
	VS1 (200915)							VS2 (200916)
	#			Name				#			Name
	101	Sample1	L929	P1	Vollmedium	d1		201	Sample1	L929	P1	Vollmedium	d1
	102	Sample2	L929	P2	Vollmedium	d1		202	Sample2	L929	P2	Vollmedium	d1
	103	Sample3	L929	P3	Vollmedium	d1		203	Sample3	L929	P3	Vollmedium	d1
	104	Sample4	L929	P1	Cys-	d1		204	Sample4	L929	P1	Cys-	d1
	105	Sample5	L929	P2	Cys-	d1		205	Sample5	L929	P2	Cys-	d1
	106	Sample6	L929	P3	Cys-	d1		206	Sample6	L929	P3	Cys-	d1
	107	Sample7	L929	P1	Vollmedium	d2		207	Sample7	L929	P1	Vollmedium	d2
	108	Sample8	L929	P2	Vollmedium	d2		208	Sample8	L929	P2	Vollmedium	d2
	109	Sample9	L929	P3	Vollmedium	d2		209	Sample9	L929	P3	Vollmedium	d2
	110	Sample10	L929	P1	Cys-	d2		210	Sample10	L929	P1	Cys-	d2
	111	Sample11	L929	P2	Cys-	d2		211	Sample11	L929	P2	Cys-	d2
	112	Sample12	L929	P3	Cys-	d2		212	Sample12	L929	P3	Cys-	d2
	113	Sample13	L929	P1	Vollmedium	d3		213	Sample13	L929	P1	Vollmedium	d3
	114	Sample14	L929	P2	Vollmedium	d3		214	Sample14	L929	P2	Vollmedium	d3
	115	Sample15	L929	P3	Vollmedium	d3		215	Sample15	L929	P3	Vollmedium	d3
	116	Sample16	L929	P1	Cys-	d3		216	Sample16	L929	P1	Cys-	d3
	117	Sample17	L929	P2	Cys-	d3		217	Sample17	L929	P2	Cys-	d3
	118	Sample18	L929	P3	Cys-	d3		218	Sample18	L929	P3	Cys-	d3
	119	Sample19	L929	P1	Vollmedium	d4		219	Sample19	L929	P1	Vollmedium	d4
	120	Sample20	L929	P2	Vollmedium	d4		220	Sample20	L929	P2	Vollmedium	d4
	121	Sample21	L929	P3	Vollmedium	d4		221	Sample21	L929	P3	Vollmedium	d4
	122	Sample22	L929	P1	Cys-	d4		222	Sample22	L929	P1	Cys-	d4
	123	Sample23	L929	P2	Cys-	d4		223	Sample23	L929	P2	Cys-	d4
	124	Sample24	L929	P3	Cys-	d4		224	Sample24	L929	P3	Cys-	d4
	125	Sample25	L929	P1	Vollmedium	d5		225	Sample25	L929	P1	Vollmedium	d5
	126	Sample26	L929	P2	Vollmedium	d5		226	Sample26	L929	P2	Vollmedium	d5
	127	Sample27	L929	P3	Vollmedium	d5		227	Sample27	L929	P3	Vollmedium	d5
	128	Sample28	L929	P1	Cys-	d5		228	Sample28	L929	P1	Cys-	d5
	129	Sample29	L929	P2	Cys-	d5		229	Sample29	L929	P2	Cys-	d5
	130	Sample30	L929	P3	Cys-	d5		230	Sample30	L929	P3	Cys-	d5
	131	Sample31	L929	Ü1	Vollmedium	d1		231	Sample31	L929	Ü1	Vollmedium	d1
	132	Sample32	L929	Ü2	Vollmedium	d1		232	Sample32	L929	Ü2	Vollmedium	d1
	133	Sample33	L929	Ü3	Vollmedium	d1		233	Sample33	L929	Ü3	Vollmedium	d1
	134	Sample34	L929	Ü1	Cys-	d1		234	Sample34	L929	Ü1	Cys-	d1
	135	Sample35	L929	Ü2	Cys-	d1		235	Sample35	L929	Ü2	Cys-	d1
	136	Sample36	L929	Ü3	Cys-	d1		236	Sample36	L929	Ü3	Cys-	d1
	137	Sample37	L929	Ü1	Vollmedium	d2		237	Sample37	L929	Ü1	Vollmedium	d2
	138	Sample38	L929	Ü2	Vollmedium	d2		238	Sample38	L929	Ü2	Vollmedium	d2
	139	Sample39	L929	Ü3	Vollmedium	d2		239	Sample39	L929	Ü3	Vollmedium	d2
	140	Sample40	L929	Ü1	Cys-	d2		240	Sample40	L929	Ü1	Cys-	d2
	141	Sample41	L929	Ü2	Cys-	d2		241	Sample41	L929	Ü2	Cys-	d2
	142	Sample42	L929	Ü3	Cys-	d2		242	Sample42	L929	Ü3	Cys-	d2
	143	Sample43	L929	Ü1	Vollmedium	d3		243	Sample43	L929	Ü1	Vollmedium	d3
	144	Sample44	L929	Ü2	Vollmedium	d3		244	Sample44	L929	Ü2	Vollmedium	d3
	145	Sample45	L929	Ü3	Vollmedium	d3		245	Sample45	L929	Ü3	Vollmedium	d3
	146	Sample46	L929	Ü1	Cys-	d3		246	Sample46	L929	Ü1	Cys-	d3
	147	Sample47	L929	Ü2	Cys-	d3		247	Sample47	L929	Ü2	Cys-	d3
	148	Sample48	L929	Ü3	Cys-	d3		248	Sample48	L929	Ü3	Cys-	d3
	149	Sample49	L929	Ü1	Vollmedium	d4		249	Sample49	L929	Ü1	Vollmedium	d4
	150	Sample50	L929	Ü2	Vollmedium	d4		250	Sample50	L929	Ü2	Vollmedium	d4
	151	Sample51	L929	Ü3	Vollmedium	d4		251	Sample51	L929	Ü3	Vollmedium	d4
	152	Sample52	L929	Ü1	Cys-	d4		252	Sample52	L929	Ü1	Cys-	d4
	153	Sample53	L929	Ü2	Cys-	d4		253	Sample53	L929	Ü2	Cys-	d4
	154	Sample54	L929	Ü3	Cys-	d4		254	Sample54	L929	Ü3	Cys-	d4
	155	Sample55	L929	Ü1	Vollmedium	d5		255	Sample55	L929	Ü1	Vollmedium	d5
	156	Sample56	L929	Ü2	Vollmedium	d5		256	Sample56	L929	Ü2	Vollmedium	d5
	157	Sample57	L929	Ü3	Vollmedium	d5		257	Sample57	L929	Ü3	Vollmedium	d5
	158	Sample58	L929	Ü1	Cys-	d5		258	Sample58	L929	Ü1	Cys-	d5
	159	Sample59	L929	Ü2	Cys-	d5		259	Sample59	L929	Ü2	Cys-	d5
	160	Sample60	L929	Ü3	Cys-	d5		260	Sample60	L929	Ü3	Cys-	d5
	001	Blank	Vollmedium					003	Blank	Vollmedium
	002	Blank	Met-					004	Blank	Met-
								,

## Sheet: Method
		Analysis of WatSolMet in Cell Extracts, Tissue Homogenates and Medium	2020-08-12
		Based on RP18-SPE Extraction
		Metabolite Profiling in Cellular Extracts:
		-> Add 0.5 ml 10 µM Lamivudine in MeOH/CH3CN/H2O (50/30/20, v/v/v) to each cell pellet.
		-> Continue with “General further procedure”.
		Metabolite Profiling in Culture Medium:
		-> Transfer 100 µl Medium into an Eppendorf cup
		-> Add 400 µml 10 µM Lamivudine in MeOH/CH3CN (50/30, v/v) to each Eppi.
		-> Continue with “General further procedure”.
		SPE-Colums:
		-> Activate RP18 SPE-column by elution of 1 ml CH3CN.
		-> Equilibrate RP18 SPE-column by elution of 1 ml MeOH/CH3CN/H2O (50/30/20, v/v/v).
		General further procedure:
		-> mix, ultrasound, mix
		-> Centrifuge (2 min. max rpm)
		-> Transfer supernatant to equilibrated RP18 SPE-column
		(Collect eluate in Eppendorf)
		-> Evaporate eluate of RP18 SPE-column in SpeedVac.
		LC/MS-Analysis
		Tune-File: 180901_Tune_LCMS
		Instrument Method: 190919_WatSolMet_NegPos_ZIC
		Sample preparation for LC/MS-Analysis:
		-> The dry sample extracts were redissolved in:
		Cell extracts: 50 µl CH3CN/5 mM NH4OAc (25/75, v/v)
		Media samples: 400 µl CH3CN/5 mM NH4OAc (25/75, v/v)
		For LC/MS analysis, 15 µl supernatant was transferred to LC-vials.
		LC parameters:
		Mobile phase A consisted of 5 mM NH4OAc in CH3CN/H2O (5/95, v/v), and
		mobile phase B consisted of 5 mM NH4OAc in CH3CN/H2O (95/5, v/v).
		After application of 3 µl sample to the ZIC-HILIC column (at 30 °C), the LC gradient program was:
		100% solvent B for 2 min, followed by a linear decrease to 40% solvent B within 16 min,
		then maintaining 40% B for 9 min, then returning to 100% B in 1 min and
		5 min 100% solvent B for column equilibration before each injection.
		The flow rate was maintained at 200 μL/min.
		The eluent was directed to the ESI source of the QE-MS from 1.85 min to 20.0 min after sample injection.
		Scan Type: Full MS in Pos. and Neg. Mode (alternating)
		Scan Range: 69 - 1000 m/z
		Resolution: 70,000
		Microscans: 1
		AGC-Target: 3E6
		Maximum Injection Time: 200 ms
		HESI Source Parameters:
		sheath gas: 30
		auxiliary gas: 10
		sweep gas: 3
		spray voltage: 3.6 kV
		Capillary temperature: 320 °C
		S-lens RF level: 55.0
		Aux Gas Heater temperature: 120 °C
		Peaks corresponding to the calculated amino acid masses (MIM + H+ ± 2 mMU)
		were integrated using TraceFinder software (Thermo Scientific, Bremen, Germany).
		Materials:
		Ultrapure water was obtained from a Millipore water purification system (Milli-Q Merck Millipore, Darmstadt, Germany).
		HPLC–MS Solvents, LC–MS NH4OAc and lamivudine was purchased from Merck (Darmstadt, Germany).
		RP18-SPE Columns:
		The equipment used for LC/MS analysis was a
		Thermo Scientific Dionex Ultimate 3000 UHPLC system
		hyphenated with a Q Exactive mass spectrometer (QE-MS) equipped with a HESI probe
		(Thermo Scientific, Bremen, Germany).
		Particle Filter: Javelin Filter for 2.1 mm ID (Thermo Scientific, Bremen, Germany)
		UPLC-precolumn: SeQuant ZIC-HILIC column (5 μm particles, 20 × 2 mm) (Merck, Darmstadt, Germany)
		UPLC-column: SeQuant ZIC-HILIC column (3.5 μm particles, 100 × 2.1 mm) (Merck, Darmstadt, Germany)

## Sheet: Data_01
		Original Data: Abs. Peak Area
		Compound	Retention Time [min]			MIM	Blanks, VS1			d1 Cells Full Medium, VS1			d1 Cells Cys- Medium, VS1			d2 Cells Full Medium, VS1			d2 Cells Cys- Medium, VS1			d3 Cells Full Medium, VS1			d3 Cells Cys- Medium, VS1			d4 Cells Full Medium, VS1			d4 Cells Cys- Medium, VS1			d5 Cells Full Medium, VS1			d5 Cells Cys- Medium, VS1			Blank Full Medium, VS1			Blank Cys- Medium, VS1			d1 Full Medium, VS1			d1 Cys- Medium, VS1
			from	to	Peak	[Da]	201011_Blank_01	201011_Blank_02	201012_Blank_03	201013_Sample_131	201013_Sample_132	201013_Sample_133	201013_Sample_134	201013_Sample_135	201013_Sample_136	201013_Sample_137	201013_Sample_138	201013_Sample_139	201013_Sample_140	201013_Sample_141	201013_Sample_142	201013_Sample_143	201013_Sample_144	201013_Sample_145	201013_Sample_146	201013_Sample_147	201013_Sample_148	201013_Sample_149	201013_Sample_150	201013_Sample_151	201013_Sample_152	201013_Sample_153	201013_Sample_154	201013_Sample_155	201013_Sample_156	201013_Sample_157	201013_Sample_158	201013_Sample_159	201013_Sample_160	201011_Sample001_1	201011_Sample001_2	201011_Sample001_3	201011_Sample_002_1	201011_Sample_002_2	201011_Sample_002_3	201011_Sample_101	201011_Sample_102	201011_Sample_103	201011_Sample_104
		3-Hydroxykynurenine	11.5	12.6	--	225.087	47564	593554	0	0	0	0	0	12762	0	0	37365	36101	62955	144153	117399	138966	147705	215649	122933	154135	166381	226502	251162	273599	342151	200901	242050	378174	402807	375659	335649	129234	213099	0	0	12825	0	19129	0	57117	20494	14040	6986
		3-Methyl-2-oxobutanoate	3.4	5	3.62	115.04	19977306	36447487	13363258	69524637	47091854	63563006	70275173	73373857	57696657	47706556	80805102	51113990	62184191	81615549	73845996	66420349	69759180	61538543	76792277	71915950	48478774	77000891	70191033	70374070	71679940	78676980	89882773	100069259	105662959	94327856	68290973	93640152	105491921	60727027	67720856	73534025	53334563	55201858	57492214	67768980	41532297	86197954	60349247
		3-Methyl-2-oxopentanoate	2.35	2.7	2.56	129.056	13687822	10468892	10269572	237248832	292033002	290655838	380640587	399923735	355606769	317677525	396286229	189405072	340196460	345548731	286440115	588100429	534776945	417638381	448063153	351423051	403521651	398108107	410991355	470575416	302587078	350130107	397762222	253562711	342301762	281624260	282923654	358898342	330184096	112576619	133203704	151462518	67910925	59591555	60077009	1558608543	1584930604	2045994461	2034534350
		3-Phosphoglycerate	13.8	14.4	14.21	184.986	0	0	0	22480159	20357316	31755438	33434787	35393020	33170200	28698941	36933746	19735455	32177427	44567386	35602601	29728868	37688721	34093439	47898107	40929503	52460398	32504890	33211909	28543256	38289773	44577414	47866144	23049055	20447880	27196290	30573968	40036330	49424490	0	0	0	0	0	0	25089	0	24600	0
		4-Methyl-2-oxopentanoate	2	2.4	2.18	129.056	14878418	11041188	8205931	576567584	773155894	692990654	944532704	934019237	888238893	737895549	960220032	452837953	790095192	790361479	690524799	1249322702	1193822758	950371055	993103592	792097201	942892135	921396638	951395276	1026254773	654259529	753625883	925858165	581086782	828667108	648534661	652368056	770895319	693697380	275430575	344068027	360176508	157862292	132754082	134718340	4962913645	4249215377	5335430461	5423193044
		5-Hydroxytryptophane	10.5	11.3	10.82	221.092	0	0	0	4380767	2814471	2411620	4453403	5116383	4866659	3127081	2614598	1820943	5330172	4512001	5011878	2635492	2666639	2145550	5891202	4429694	5934987	620713	1357295	1234448	4677234	4548987	4932825	1119733	1896287	1363418	4472472	3938709	5320584	0	94831	263515	146651	0	46034	108197	142968	0	0
		Acetoacetate	7.5	10	8.77	101.024	8992022	7876825	9917639	23267848	19866800	19082295	22379789	27615644	18599967	19560911	18104642	16878486	15028188	17140660	15007421	20862893	13899076	13986657	21096899	17910683	17280063	10590099	18131265	13986405	15958364	13685425	17908849	10536842	11725733	13530156	16775673	14881824	15634683	11852258	10821737	13633030	9141296	10139104	12160400	9202563	8276427	8969666	10284611
		Aconitate	13	14.7	13.69	173.009	291284	188575	83546	11753743	19079158	14589560	20908178	21051025	24564252	15700355	14307918	13648094	23504222	16847728	14890637	23188531	22288769	15462838	21973648	13970551	19481858	18211536	17752926	20843045	15539757	18681759	17707634	17057594	24499443	16201245	12148010	16376700	16504696	27983203	28616649	29348032	24664067	24898274	25218833	27509531	27171944	31637213	31797652
		Adenine	2.8	8.6	4.79	136.062	108585895	55557540	27370846	224027576	259064561	312541774	372864733	457299245	440328995	325715290	351156745	319047594	387335610	392939156	415392710	358162599	334674440	315464590	406530099	378068512	421876873	313905823	329287207	347349146	433637097	416695478	400485986	346227823	332941616	291130579	405668563	457390499	460885406	45298752	46099920	47582918	23333067	23037891	23498283	60877349	72165029	58723036	67508329
		Adenosine	4.2	8.7	5.3	268.104	2821431	2807755	1686165	168229673	166894442	165753342	139770216	172391221	135841017	175803619	175779928	184543396	137026963	116114307	157022417	122702252	96332868	77874827	163739265	124883724	139927491	101357247	102600798	112238535	211555524	182639325	185823648	107781066	180104782	107590364	239233100	234314165	217603924	1904742	2620265	2857178	620407	884092	949195	3218377	1211322	2807000	2569603
		Adenylosuccinate	13.9	14.8	14.43	464.081	0	0	0	4343933	4383566	4792622	4139654	5761357	3908394	4077017	3458301	3628137	4713648	4064120	5534837	2112623	1473971	1538455	4530078	3856101	4136330	2139776	1931465	2133697	8024729	6579550	6434895	1478970	2209267	1195976	4793521	4368085	4939099	0	0	0	0	0	0	0	0	0	0
		ADP	13.5	19.5	13.89	426.022	132848	65626	44702	335703459	332317328	387958792	408067069	494239571	418501902	372470359	326357202	273245885	299204274	290020732	283688390	253680050	224309586	218137348	269876871	250107546	257129735	235737173	232653893	219050271	302679649	305109989	297698594	209539278	246826578	206122491	293941527	315773512	317717499	0	0	0	25250	0	0	126817	34771	33396	0
		a-Keto-glutaramate	12	13.5	12.57	144.03	2412089	752745	569455	8078307	7907053	9304660	17617036	18936948	19376931	10584856	9802408	7488859	19442482	18622276	19154365	9844365	8222732	7840052	25028093	16634881	20036661	6320527	6630722	6267506	14075659	15903121	13425263	5828205	4121548	5518136	14848790	16900345	17792946	2503480	2167776	2403255	2156681	2549824	2489185	1919886	1765407	1891880	2126939
		a-Ketoglutarate	12.8	15	13.38	145.014	4435372	1729837	1792953	138234733	222022397	184983260	323128235	233296889	340696292	251756327	250833706	190927565	216698511	231593759	205178091	301262401	236359178	206899254	268743188	128455809	231761014	247722389	248005808	278273677	139550547	196578338	176777411	170025918	239116366	133948829	153974465	188958168	205716645	37946335	39763316	38999928	29489610	29900880	29194629	112506598	107195815	134292967	160292796
		Alanine	13.1	14.8	13.57	90.055	58485201	26661823	15727803	478852494	514208064	497518542	489869743	548307660	538322318	563301323	559623744	464655878	616425174	548951695	631550912	638760947	549801574	503117380	714365531	635655636	721072294	567737876	587366838	593068847	727760755	703115421	755282874	485867220	480553255	392039305	627994118	707391515	690429412	151792548	153511795	146482365	116484873	116292367	117606755	354672580	315328806	309527559	276319450
		AMP	13.2	16	13.54	346.056	245956	22477	0	262625119	246893131	240076492	199695169	261975250	183867014	261425565	223030053	241527453	217717569	190922201	234790437	124715716	94266226	90477801	155919482	152839258	135068433	115668746	114937645	117035618	262595199	222692521	216344233	153590721	235034299	149377182	255971038	242335527	215223290	133896	126886	117562	0	0	0	0	0	0	17048
		Arginine	8.3	14.6	12.3	175.119	63703128	21512902	483335185	113920317	123175402	139936233	133749465	129616104	134909078	130310956	115943001	115989226	126279890	121766676	114623580	113075746	116699442	140435170	128107310	122767476	128241229	133594458	123778938	114487188	103927767	104619598	106166822	114384444	91743398	99257541	105804505	109755708	110252094	348116802	340886668	340779816	339995959	345278070	347011955	3637121	90110112	124425556	149708165
		ArgSucc	14.4	16.2	14.79	291.13	35286	0	6472	31883486	31361295	35225958	34505508	37827132	38480439	29631432	30920667	27033814	39846815	38083238	46883495	28445136	22092663	26495690	47647969	42718041	50936027	28900466	27930363	28426065	57873858	52586703	55292024	21793896	20648303	17381936	37579708	39270176	44342559	1791969	1829855	1726539	690221	635964	818537	2578908	2762293	2441060	2230571
		Asparagine	13.8	20	14.24	133.061	35212533	13405234	57961289	1391493126	1236441239	1166538408	1144800483	1310414080	1138344062	1159618370	1154197094	1023176515	1083627801	1058798349	1018246424	1223139452	1235428155	1118088913	870891288	923249791	890579779	1192353800	1150848028	1078273946	887684491	867625991	874469675	957061397	889340535	896307357	775411041	756275106	748245124	1445705367	1444113743	1421915754	1244266708	1239179639	1261472929	1953744254	1844522373	1875810570	1612173706
		Aspartate	13.5	14.6	13.83	132.03	25188836	10545832	22561919	326409676	311520163	323587066	280300141	399790900	346180771	234475895	254045002	272611892	400232694	357359336	402095135	280671544	338626440	284595862	391766723	528147142	438471782	301501674	307966443	298008733	584022797	511383383	620199949	224508259	179660952	198291073	337128434	438238995	390692215	833394037	838881570	807965971	928117880	911077840	880013612	750644583	704457152	778418480	890143105
		ATP	13.6	19.5	14.21	505.988	0	0	0	153641639	178297966	224213830	272571735	313274066	299091724	198900397	168136777	106547025	145222973	146181710	116694935	142584445	140687145	123852510	136852043	103267889	132788973	119182255	109456147	100572948	115795622	145166466	136125676	67590222	71240788	69906179	103693001	137693034	139641566	0	0	0	0	0	0	0	0	0	0
		Biotin	10.2	11.1	10.7	245.095	961425	1426071	833549	19414381	15642264	16727371	16454656	20735597	18096519	15520089	16510580	14258789	18369615	16695683	21082187	17582264	15281049	12556778	20204545	20015349	19836312	14186777	14986732	15269482	20935632	19734060	20583821	17605434	17614900	14185296	25952946	25172978	22648940	4570371	4145567	5687308	4601013	4888997	4640614	2083164	1932104	1352420	2002597
		cAMP	14	14.7	--	328.045	0	0	0	0	0	0	0	0	0	0	0	0	0	0	0	0	0	0	0	0	0	0	0	0	0	0	0	0	0	0	0	0	0	0	0	0	0	0	0	0	0	0	0
		Carbamoylaspartate	13.6	14.1	13.87	175.036	394376	183362	233912	447745	443598	361823	77736	20340	43499	557927	599053	678856	53302	200117	170267	23053	173185	321155	122948	262080	32051	145278	107606	90058	83083	145472	205269	59297	48129	69379	177872	271627	106193	1250048	1329671	1081929	958154	959356	1096204	1068615	1155814	1163967	1290512
		Carbamoylphosphate	19.3	19.7	--	139.975	0	0	0	0	0	0	0	0	0	0	0	0	0	0	0	0	0	0	0	0	0	0	0	0	0	0	0	0	0	0	0	0	0	0	0	0	0	0	0	0	0	0	0
		Carnitine	13.8	15	14.14	162.112	4201127	2948504	2855300	1791759440	1674268557	1925669569	1418462730	1817359973	1536724062	2206381950	2557316453	1973120543	1895056052	1630518799	1941111262	3529421377	3399690089	2882419508	2618037392	2581589654	2719957770	3290785193	3389604386	3250453544	2722504872	2410294253	2445532250	3367412275	3061491840	2843782481	3450821975	3234301988	3076842064	628069862	632170404	609987895	595316286	607125386	606794727	498057245	472127496	584654009	576551862
		CDP	13.6	14.1	13.91	402.011	0	0	0	375043	0	19809	206013	0	45075	142030	299307	187020	225324	53962	167263	187380	151025	155190	0	0	171407	129423	0	0	158625	228361	19005	129108	368213	444049	193328	107522	32624	0	0	0	0	0	0	0	0	0	0
		Choline	12.2	14	12.74	104.107	12306108	6105875	9283585	1518831210	1442687869	1712000518	1560083533	2196371884	1843747503	1409814554	1774293414	1459898682	2421524203	2160268697	2402619945	2312774515	1973053276	1778750961	2624821684	3103209583	3135036113	1854292436	1882361239	1815484432	2464400533	2209583515	2575950136	2344868483	1855018965	2006748413	2466099748	2771673145	2548812173	506870149	512016668	498592399	450368783	456831269	461542242	352197855	340099034	425277337	340890327
		Citrate	17.1	20	17.55	191.02	268338540	111596207	162700217	157339206	212848563	139063825	191535462	258696531	222138182	196937667	144262065	190560748	262200095	244958004	234712953	240183145	169839654	179244092	235352506	288330980	207414014	203725870	181510903	194652680	187622694	199023043	211864253	145613287	135609398	145196862	178911970	212841141	148625476	232554015	252478343	243763834	168449284	201486292	161628755	173701739	165281536	166282133	158109163
		Citrulline	13.9	16.1	14.33	176.103	22977831	9458314	9174629	29347195	27915667	34475834	22695877	24516560	25902964	29373086	34393062	27794542	23897582	28912230	26834459	40809593	44266895	45763923	25738379	30580337	28943421	36250021	40547433	40510909	21608954	24681019	25847960	36113823	28930958	41474664	21483868	24001881	23909974	111071111	111817016	110136054	87245514	87256880	88038714	193512786	176447646	180221831	135806275
		CMP	14	19.5	14.23	322.045	0	0	0	98615916	95075067	88180291	87529879	112275830	86915996	106046950	89634230	76499664	117381510	103167853	147438078	73526288	49056003	44642637	115497610	107318031	98775331	55124057	59204954	65092918	148074636	121570985	124258086	89805665	93795502	62765726	145900241	153301986	138520770	0	0	0	0	0	0	0	0	0	0
		CoA	12.6	13.6	13.23	768.122	0	0	0	144975	643172	335405	109303	269971	338768	46844	426638	460114	156697	304831	256715	392284	345546	322220	454958	265047	413172	269909	480431	511949	412711	347494	315693	947779	461261	439039	699520	647243	538296	0	0	0	0	0	0	0	0	0	0
		Creatine	13	14.2	13.47	132.077	18646262	11698200	10001954	5984952469	5532598141	5904718795	5252379329	6134885123	5688091187	5685760888	5881913649	4886885023	7123441044	6177944129	6826121070	7116048436	6703023869	5693657917	8822004465	8721756618	8975848375	6116983450	6056396612	5868688842	9230374931	8426423898	8410702073	5705762125	5101817404	4447206772	8084825439	8261443717	7917773737	2296326909	2461531353	2406354484	2226168733	2291332545	2328168987	2607359974	2311861832	2598485569	2590779947
		Creatinine	7.3	9.3	8.39	114.066	7837762	5621543	3921588	1903298505	1736727379	2219537832	2021591600	2484875688	2113884386	1908746161	2244454075	1605692383	2437247706	2413715030	2448669091	2598996946	2716267820	2325711030	2863236496	3094146926	3188014004	2131511207	2190098078	2026818903	2506372741	2716347168	2706856885	1815889038	1619201601	1950487009	2538313171	2895710310	2662099346	4339105808	4462326052	4253090779	4119549263	4185321702	4288607703	3815525444	3507225102	3627680639	3699814948
		CTP	13.9	15.6	15	481.977	0	0	0	6861834	10201580	14504681	23588598	28560212	28443225	12448520	10553500	5931272	12805252	12187471	10524071	13290058	13157542	9649990	11834692	8085678	10970996	10178414	9178639	8370818	9822272	11895316	11567023	5185008	4401105	3529134	6870912	10311772	11356420	0	0	0	0	0	0	0	0	0	0
		Cystathionine	15.7	20	16.34	223.075	0	0	369773	748274	1804058	1063104	1490613	1891135	1822060	854467	1082765	1370734	3055666	1750149	1391934	2345676	1967152	2636268	1789245	1889751	1622383	1572540	1448747	1385777	1708605	1708255	1545857	1159938	1345071	1238078	1005511	1306590	1157285	5373080	5174162	4983605	5411792	5233511	5113739	5822691	6392492	6594731	6669366
		Cysteine	12.8	14.2	13.27	122.027	1963651	1282247	918826	2307918	3499425	4721354	334571	169663	156902	4501766	6172929	6073796	391869	316206	184263	6594131	8567273	8206545	643826	641529	320937	7240114	8557816	8645077	1472982	723890	802281	9529944	7714268	8559973	1420466	1182881	703119	302825	392840	352191	0	0	6649	2312468	2510132	2019721	57994
		Cystine	15.1	18	16.94	241.031	5310540	3101265	48189615	73251785	56441962	60116850	11064770	7352865	5132815	45645399	52007402	47095464	8761111	5827347	5851347	63694576	72918507	84548124	12647376	9194868	6903790	61635509	62494187	68129644	12910438	9836495	10875472	69062107	92350270	93154934	17078038	11206550	8788199	1325631291	1364491513	1367530805	131702094	68463573	52689125	1040582657	1180476306	1345448924	157068183
		Cytidine	10.2	11.1	10.72	244.093	35975	0	0	160764045	126568751	131350765	136414525	185367021	154266588	135563812	136691553	117610151	160055079	146722168	190488048	143035203	125541301	96162364	186315801	192943628	185602936	116206717	124943754	138270385	191050425	170172554	181269837	146867179	151088292	117054368	239219381	241677717	208594051	35062879	38765937	40546295	38114665	37926353	36173282	10470402	8517106	7553173	11435368
		Cytosine	10.3	11.2	10.7	112.051	505584	24930	35168	71368592	59624742	59536852	60409034	80764638	69696636	62989214	63033693	54076113	72471056	65489547	83831369	66279247	54442565	43915925	82892943	83452099	81770719	52288544	58010531	59301328	84491931	77330490	80217590	63257978	67821801	50945850	103051090	102554155	87532288	19208476	22972582	23461679	23647703	22180199	22031352	5940124	5351899	5066222	6708527
		dAdenosine	2.7	5	--	252.109	441285	53844	61207	26549	29986	43664	0	41023	0	19356	26547	0	0	17358	0	70769	0	9359	27969	24993	0	0	18586	0	21817	0	27406	0	28198	19829	0	0	0	0	0	0	0	0	0	460646	361819	462792	0
		dADP	13	14	13.95	410.027	0	0	0	0	0	0	20729	48388	24689	0	0	0	26967	21618	79010	0	0	0	0	49283	0	0	0	0	0	0	0	0	0	0	0	0	0	0	0	0	0	0	0	0	0	0	0
		dAMP	13.1	13.8	13.32	330.061	0	0	0	307957	313718	154395	332937	486574	206411	329137	200484	102374	716593	668338	737277	33254	13569	0	438515	466023	204304	0	0	0	368753	221754	271503	10063	35691	0	346326	219387	165620	0	0	0	0	0	0	0	0	0	0
		dATP	13	18	14.42	489.994	0	0	0	0	15426	17967	66815	214384	100831	22679	15913	0	29460	25077	0	0	0	0	0	0	24462	0	0	0	0	0	0	0	0	0	0	0	0	0	0	0	0	0	0	0	0	0	0
		dCDP	10.7	11.4	--	386.016	0	0	0	0	0	0	0	0	0	0	0	0	0	0	0	0	0	0	0	0	0	0	0	0	0	0	0	0	0	0	0	0	0	0	0	0	0	0	0	0	0	0	0
		dCMP	10.6	11.2	10.85	306.05	0	0	0	17199	0	0	17922	17263	16604	14358	0	0	71029	0	54666	0	0	0	57606	49852	65331	0	12245	0	45563	0	22490	39946	13576	0	55009	50161	0	19189	45582	0	60792	15285	42790	794178	567881	445624	253740
		dCTP	10.8	11.5	11.26	465.982	0	0	0	127829	116789	139393	194828	245224	67370	209849	241068	216952	137533	83677	171211	133794	135889	67300	204040	155069	106578	124959	183897	301620	133020	75591	318443	240583	325916	305337	96130	124661	337889	0	0	0	0	0	69717	0	0	10932	0
		dCytidine	9.2	10	9.62	228.098	271376	0	0	1001761	524923	515057	534693	607790	244766	310597	478831	223217	545647	467312	546924	377492	625689	130653	679369	825404	659500	74746	114928	89880	659957	408108	447737	86303	85948	109603	848580	958118	514620	1431787	2178513	2304725	2056846	2024011	1891639	26748989	21332090	21996236	14805112
		Decarboxy-SAM	9.1	9.4	9.24	355.155	0	0	0	71235	88452	157973	193426	343267	143705	172750	220726	56574	340536	183472	241437	242214	238433	34173	412405	279500	274247	72663	157984	118475	448753	310189	235711	7520	8115	18463	276928	190109	88581	33220	136550	154347	98743	102360	65903	0	0	8394	29800
		Dephospho-CoA	11.9	12.6	12.16	688.156	0	0	0	85299	16688	42775	16102	29416	63238	179048	98918	39354	0	47538	0	88801	26921	57648	107192	64732	26460	0	66937	154054	197433	15809	71791	302593	56381	92439	320135	406563	283221	0	0	0	0	0	0	0	0	0	0
		Dihydroorotate	11.6	12.3	11.82	157.025	106348	26893	102315	139997	82890	12826	169553	192817	125926	77832	69144	111680	246105	50084	81796	24353	46053	22507	47331	220198	173183	0	40858	32262	56133	102090	246013	51279	73848	61205	71477	154331	126438	0	80823	0	510991	269283	478879	0	30968	56068	149710
		Dihydroxyacetone-P	13.7	14.7	13.99	168.991	0	0	0	24194272	17752205	23117984	53512237	78392094	69764328	22363729	27030171	16655568	39915771	51976520	40335913	20956734	22688171	24900402	43012009	42566414	48781190	20264932	18971739	16039029	32685431	34081658	39823810	17699337	13303531	19146174	30335093	39195708	37667054	42487	41208	0	0	0	38186	0	0	16955	0
		Dimethylglycine	14.1	15	14.43	104.071	9902925	6195119	5248810	93959385	74638948	92936717	56153875	62602839	43629709	121494629	123042171	96876133	93486070	78677317	103505098	139804248	115251052	117517477	87118326	108828109	85034035	126078735	132640536	127851085	99294180	82968984	96967095	108489294	93991901	87134963	111780523	117869971	99488992	4096162	4031185	4114386	2799829	3006857	2877115	16131425	14370916	15151303	11163855
		dInosine	7.2	9	8.14	253.093	179581	0	9612	722414	507066	539446	1329312	1604348	1165037	299637	355576	184816	3617693	2234417	2704952	102229	85889	43905	3922388	3286073	3633687	71233	22270	20813	1320974	905368	1198057	79473	22033	47521	1443548	1362909	945143	0	0	0	0	0	11102	8160	0	0	0
		dRibose-P	8.5	11.2	9.83	213.017	33794	0	47339	8866523	11515394	10989528	12989970	13920379	14327663	11968603	11865223	14197587	14214410	14357718	13519125	12349414	13001538	15577532	15661896	16215500	16231669	14306406	14149500	15102416	12408668	14637233	16983502	18115023	15945523	17381977	17591228	18576359	19159034	639473	568066	466354	1584825	1692816	1759479	141218	126531	56119	213367
		dTDP	13.5	14.2	14.05	401.016	0	0	0	190698	339111	832179	926552	1672496	890496	325936	245260	143147	338872	378041	178734	76001	62674	21781	185188	67429	43297	58966	27022	21616	0	27303	76455	0	0	0	0	26514	23183	0	0	0	0	0	0	0	0	0	0
		dThymidine	2.3	3.8	2.67	241.083	1823511	0	0	17900034	16772427	17077092	19330343	23464285	15703175	16028896	16334055	13268229	35459286	27624092	35175343	12800233	9450385	7692039	34688373	36045751	35482536	7501120	7908328	7803320	29239346	22723515	28896672	9675656	4445371	5299682	24359402	24821595	19015560	8691219	9502232	9676131	7851053	7643635	7725649	1470389	1589030	1648768	5788949
		dTMP	13.1	13.8	13.24	321.049	0	0	0	5623937	4992943	4688881	3917425	5339726	3605630	5666462	3741815	4298544	5178143	3692660	5141797	1559218	1357229	888559	2718136	2481350	2270966	899993	1133470	1114773	3123139	2165400	2255827	892983	1269768	750896	2414322	1821409	1626193	0	0	0	0	0	0	0	0	0	0
		dTTP	13.5	14.2	14.13	480.982	0	0	0	36651	60430	156242	736442	678211	506865	41813	77981	95918	60318	87766	0	52757	25853	0	108483	0	44084	0	0	0	0	0	31030	23037	0	0	0	0	0	0	0	0	0	0	0	0	0	0	0
		dUDP	10.9	11.7	--	387	0	0	0	0	0	0	0	0	0	0	0	0	0	0	0	0	0	0	0	14581	0	0	0	0	0	0	0	0	0	0	0	0	0	0	0	0	0	0	0	0	0	0	0
		dUMP	9.3	11	9.49	307.034	0	0	0	2904596	1910492	1901417	2016717	2444673	2165354	2420627	2130782	1488175	2004654	1691186	2354373	3605316	4248722	2844327	5098319	5616963	5676883	3936841	4792737	4347228	7198522	6264073	6537682	3937665	4299113	4113017	6527794	6702764	6873018	27454	28556	18915	0	0	29305	2870893	2151417	2848233	1519358
		dUridine	2.8	5.5	4.24	227.067	88451	0	98307	92572258	70309043	73691815	113623571	129410941	113697048	34448211	40915878	46212567	132207313	114546824	131146535	23720955	32810412	28306007	132468299	134682447	120572105	16211618	15822054	11903489	103336417	85048156	96409838	19387043	8882451	12932777	68014066	70693814	67568204	20951290	22875175	23493455	19846652	19967903	20210885	13636899	15220125	17300574	22127044
		dUTP	11.3	12.7	--	466.966	0	0	0	0	0	0	0	17222	0	0	0	0	0	0	0	16267	0	0	0	0	18004	0	0	0	0	0	16665	0	0	0	0	0	0	0	0	0	0	0	0	0	0	0	0
		Erythrose-4-P	13	13.6	13.4	199.001	0	0	0	434439	493432	538282	271878	306737	230506	472316	409747	272332	179288	275543	110811	261736	461069	432485	275093	244236	183621	295060	295565	276603	170826	227613	182808	98877	154127	153951	182335	219802	291769	0	0	0	0	0	0	0	0	0	0
		FAD	12.3	13	12.76	786.164	0	0	0	898991	791110	494042	340947	843700	960543	1352931	941080	786997	938398	1023765	698826	1021113	219873	467668	2317994	888589	1055218	1557164	1374757	1380326	2580879	3045489	1392388	2382445	2597540	1611769	5495838	4846147	4136214	0	0	0	0	0	0	0	0	0	0
		FADH2	12	13	--	788.18	0	0	0	0	0	0	0	0	0	0	0	0	0	0	0	0	0	0	0	0	0	0	0	0	0	0	0	0	0	0	0	0	0	0	0	0	0	0	0	0	0	0	0
		FAICAR	14.5	19.5	16.5	367.065	0	0	0	910610	757373	1705201	1239140	3455153	2032225	1321373	2197038	711974	2503196	2738520	3089311	4194647	4404325	2555373	2552230	4292098	4515349	1901060	1981330	1366349	2573914	3150191	4739317	1136015	484539	866954	2016648	3681372	3341317	5531724	5773197	5587843	4888018	4822751	4940735	1030341	919353	1789248	1847500
		FMN	12.3	13.3	12.86	457.112	0	0	0	12890	14741	44802	13511	20865	33941	22597	14581	0	43608	32856	5960	7234	25842	5865	48733	0	9278	18341	19313	30993	0	11961	7372	8564	12756	0	28034	0	5732	0	0	0	0	0	0	0	0	0	0
		FMNH2	9.3	10.6	--	459.128	0	0	0	0	0	0	0	0	0	0	0	0	0	0	0	0	0	0	0	0	0	0	0	0	0	0	0	0	0	0	0	0	0	0	0	0	0	0	0	0	0	0	0
		Fructose-1,6-P2	14.3	19.5	15	338.989	33380	0	36249	25030730	23755843	31505979	81977864	178101097	154783757	53823266	47537425	36956173	81822250	98614094	76559799	40609132	34620181	31240291	59634328	76448834	74782014	31396996	26000226	21068690	48858657	45287487	53632245	24029382	18585315	19135945	33064746	36507838	40736704	121079	139923	51817	28449	0	0	0	0	61528	0
		Fumarate	13.2	14.1	13.6	115.004	2136160	987078	1567219	81363014	78600283	86166209	104491330	119323887	119983064	81705040	90427279	80216107	133387266	126827126	145962346	100726156	90763836	88475270	166322379	153581217	166281174	103458902	104760682	98787988	195511026	191546456	216806024	86857823	84687538	66395520	161560609	169205920	170098761	14082334	14392918	13462826	14506996	14298195	13783283	11576321	10573145	12319800	13711617
		GABA	14.1	15	14.43	104.071	9902925	6195119	5248810	93959385	74638948	92936717	56153875	62602839	43629709	121494629	123042171	96876133	93486070	78677317	103505098	139804248	115251052	117517477	87118326	108828109	85034035	126078735	132640536	127851085	99294180	82968984	96967095	108489294	93991901	87134963	111780523	117869971	99488992	4096162	4031185	4114386	2799829	3006857	2877115	16131425	14370916	15151303	11163855
		GDP	14.1	19.5	14.96	442.017	0	0	0	59692117	63996591	77236209	101979983	124012862	113824001	74116029	66971907	53913598	82781263	77634209	75742241	73306936	65605288	59618182	78398815	76726359	79603923	68146482	63429091	58046484	79085572	77118735	77103676	60190701	60352539	49672211	73828929	77383510	82048143	20209	0	0	0	20622	0	0	0	0	0
		Gluconate	13	20	13.83	195.051	10565015	3844130	27268837	178981396	184297204	176119101	195658350	216908764	192910834	176058069	177266044	177723121	294543809	250099129	281726267	168551457	174124744	153720203	299897368	306023502	317627870	152030341	150623427	154193651	301157252	271146226	295712417	151757720	142731438	121412039	280374971	299066296	273035611	127017359	115837890	110962193	131063992	133936022	133849163	79698387	85330549	97550079	131463102
		Glucosamine	12.2	13.55	12.72	180.087	2901449	1181856	739792	2898024	3441564	4038814	3566878	4784454	4404333	2591842	4229118	4372679	5509444	6822451	4618565	7677654	15353984	10831285	5948506	11855104	8409941	6677834	8444536	7117610	3954709	5652667	6174231	5273841	3114891	10334400	4829539	7719412	5687840	56857816	59890674	60713568	54725784	55884612	56851022	65129559	57742528	53511227	41113269
		Glucosamine-P	13.6	14.6	13.89	258.038	20949	0	0	2650918	2372209	2937264	3367117	3740707	3245537	3057827	3648834	2575246	3806680	3711158	3936591	4111936	3572020	3749908	4198377	3681747	4459067	3473707	3929357	3437346	4267799	3657667	4182679	4040895	3737742	3847231	4571494	4812431	5337642	360743	284112	386341	277304	242431	259754	345400	304945	400742	578696
		Glutamate	13.3	14.5	13.69	146.046	11343557	6169299	15499408	2482168511	2270332864	2417461479	2779879006	3451680752	3012783808	2523209576	2694487252	2183762679	3155598612	2960283172	3249884250	3323104917	2986673799	2633076323	3141255807	2986868514	3197441615	2658520364	2729781509	2567256305	2869537178	2640831061	3069739159	2535417407	2150610415	1946602236	2658192471	2884444484	2852862189	1431370975	1465431150	1426621075	1429135420	1423202740	1373140460	1603564219	1539450454	1693894516	1796240045
		Glutamine	13.5	14.8	13.88	147.076	21009040	8814969	144708259	1618956422	1547611346	1557740371	4032513395	4592194133	4101284041	2165073751	2262308260	1985788214	4283847578	4657914645	4237916754	2827598149	3260596234	2591232005	4074792743	4621978236	4519150411	2914285638	2754627683	2552739780	3735422100	4044494772	4185455674	2739278507	2501962153	2405052454	3808000738	4123712467	4030399637	5971519260	6028603980	5859499341	8355366048	8348974019	8225393294	6970777928	6533392129	6656664119	8908898775
		Glutamylcysteine	13.2	13.6	13.37	251.07	97491	135942	0	11033274	12306580	13798510	5012707	4328863	3527647	12497967	12717120	12181698	4938117	5213539	6793672	11622622	12435695	11763463	6926482	8445676	7350930	9358295	10572450	10208587	10279025	9432936	11710399	11697705	10377258	10540633	11827074	11446898	11978967	0	0	0	0	0	0	71948	0	36261	0
		Glyceral/-on-P	13.6	14.4	13.99	168.991	0	0	0	20699900	14948204	19995211	47955443	70596827	61413183	19227710	23468322	14012259	35056947	46477566	35335274	17355903	19653185	21460641	38519975	37066050	43841434	17449503	16330130	13382322	28970938	30370899	35441757	15387041	11448891	16007305	26831572	34505646	33705262	21285	41208	0	0	0	19130	0	0	16955	0
		Glycerate	12.5	14.2	13.16	105.019	3611078	1004125	1347598	10688912	12531970	13403836	17069976	17785977	17666410	13963001	14317698	12079979	19123807	17837520	18353079	14840426	15679315	12860505	20182040	16475431	20421452	11465850	11469337	10929566	14802836	16701878	17417822	9855101	11254671	10235791	13209759	14931607	15348272	15151074	14534311	14348466	14263055	14427456	14569345	10686985	11198073	12244753	13794159
		Glycerol-3-P	13	19	13.91	171.006	14704354	3083828	0	87788903	64585482	87488497	89670797	133688725	101814500	74483717	84477598	64043020	125796671	136619609	141142204	114264531	154656832	144071985	155342572	265109253	211297038	110424040	123753946	100045368	181563305	149515679	211604617	131914108	66437645	126086512	182839175	216745579	193873785	542171	598970	570665	240968	124157	108652	1972312	1356845	1003424	1081918
		Glycine	13.8	14.8	14.12	76.0393	54061060	35123782	12125078	188658167	174689421	182904621	174024828	218720277	162337242	210090182	211268356	166364713	241472574	216097119	228994511	241074233	220242771	183721743	254032660	238372296	241968860	216443390	207369364	197958475	250980259	223849964	230601983	193122858	183398476	151182086	208952218	211128262	210532097	43048781	42493991	42157907	35025907	35288727	34990279	61124476	57879725	62725125	52530721
		GMP	14.1	15	14.36	362.051	0	0	0	118450410	122798241	116389233	85754726	108077371	84399474	153004287	125165068	113540148	164722245	140342000	192580657	100411004	72728240	64087977	198991158	204353356	193434598	72407406	79982947	89000825	236447651	191682464	205458353	125969719	115722705	81337201	246726542	256112703	219729773	0	0	0	0	0	0	0	0	0	0
		GSH	13.1	14	13.53	308.091	33536973	38152046	4468604	576148016	585288093	667080755	63055963	29149819	22397603	658202259	677479871	588784503	58726409	35855395	29951510	605620698	533889515	485471525	48603595	32749554	25838652	486079275	507709962	497615204	56235472	36335836	31321523	487349685	423670108	414347560	50638809	34499602	29527108	1233993	1342464	1383824	860542	878927	943136	7481807	5723172	4955835	3759251
		GSSG	14.2	15.2	14.65	613.159	0	0	0	11396789	9717775	13128107	862495	102783	275555	13491895	17915808	14131078	678601	247834	96967	13448330	14162533	12059462	916801	288713	254072	10103160	12506246	12157542	1415986	414027	163832	10224410	10931442	9018619	672780	258289	102103	0	0	0	90004	28522	71849	0	0	0	0
		GTP	16	19	16.99	521.983	0	0	0	8232831	9716724	12246690	16760443	18432543	19527522	10837674	7984527	4696667	7736598	7647617	6010971	8352442	8554745	7801750	8466773	6818871	8322345	7780574	7907019	6662631	6347675	7642094	7520966	3744623	3691632	3575107	5590057	7675492	8004778	0	0	0	0	0	0	0	0	0	0
		Guanine	8.9	10.6	10.43	152.057	497995	497755	0	42987592	28852082	25595463	22747955	27824037	21033671	30260732	33072368	22534234	42196184	31949504	47405570	18647612	12321342	8712371	37882493	38389217	36049230	9923128	12309738	14147086	38341665	29269385	38423876	11624612	9690698	11015783	27241526	30127977	23367853	101519	106870	51384	51730	58755	0	1840587	1369062	909503	934880
		Guanosine	10.9	11.6	11.25	284.099	0	0	0	10434247	10709224	9750221	8421555	8727726	7358268	14059313	11597177	7700125	14388359	11382232	14865145	9751954	6673247	6163940	19904015	21756839	19702448	5235045	6702300	7589856	18984462	16217711	21421984	10010291	6155377	8249214	20228478	21534874	18111674	31151	0	0	0	0	0	0	0	0	0
		Hexose-P	13.7	15.3	14.25	259.022	3147815	1040051	0	151443410	124594934	153894945	151410382	182485026	152737131	159580441	182339882	134407903	160470730	181320867	162552831	156128934	137706006	139430109	169269890	163058208	159281653	108475845	104023326	99641540	126669642	131272503	128075219	92307964	85179664	91761693	114985744	131075399	139223654	737499	638886	768691	127184	373443	297847	1483033	1435751	719529	922914
		Histidine	14.8	20	17.06	156.077	233894019	91658782	413668110	587555981	567560258	697740884	616848583	725995987	661419469	741000229	891395063	701177760	750872256	752980901	744329929	996492249	1065052167	1142552427	887328090	982732279	963548302	1008731657	1058758190	1012577547	951088633	941304133	951235603	878793413	681092781	819211525	809686724	841019862	782698566	1773866008	1739604553	1714289099	1496333069	1441424310	1443343933	1338521148	1121703887	1264294243	1155091690
		Homocysteine	11.9	13.5	12.3	136.043	0	5572	0	1968660	1977215	2334827	2230822	2648029	2302155	2418158	2740245	2171758	2310836	2392037	2069504	3126715	3558127	2989677	2735371	3026518	3003995	2484337	2471513	2203590	2482112	2361936	2469200	1728695	1650444	1924763	2662476	2982190	2842554	1422682	1816849	1724313	1445598	1259390	1227611	1983230	1569265	1924711	1393506
		Homoserine	13.2	14.8	13.67	120.066	32477295	11037516	11209053	192962788	186303175	194181302	169779566	209523359	178126164	196993564	211671311	173508504	198643439	190523266	192905874	237307349	242839600	207419074	189540467	207021337	210609794	200711587	205139772	194402131	187438472	184233237	208619584	186842951	168408578	170037716	187425180	204875642	199647421	254655067	258297196	251419420	222723671	223054570	222796769	354063903	313669512	317054842	249270034
		Hypoxanthine	6	8.9	7.76	137.046	5773069	5512663	2245005	8224101528	7804856291	7806666281	8644121451	11682671071	10115940718	8028904533	8629898675	6971662473	15356049179	12374365208	13777742942	9519058854	8653126594	7454630208	19102020784	17080510283	18961012270	5600456970	5652411148	5925733753	15241760858	11487676821	14260221282	10037705374	6737179822	7855817328	16237236509	17243398590	14827075908	2730908964	2764982517	2771690106	2616121400	2624156542	2672099738	156306707	142847904	93237128	189569565
		IMP	13.5	14.5	13.93	347.04	0	0	0	291901693	251749173	233206074	469319510	689750453	523270161	291268272	215550485	176682864	779801023	626374058	735601031	337253010	238397193	174173993	755186468	748212012	732532203	221142958	235972382	228700093	752590623	505168476	633915954	442603982	235997947	180877923	680786907	723532715	656080340	19501	50290	21591	0	0	0	0	0	0	0
		Indoxylacetate	2.3	2.8	2.6	176.071	0	68556	109945	69863275	49410385	61555521	93639299	108163962	92936467	41706572	52151478	33570596	85127668	97073285	90465703	71445982	80995633	66007792	94658740	104914863	105129941	64728475	76837347	64298275	101428794	102706206	109743306	48619986	32358440	61940901	93193563	95908888	97932415	400543937	468067558	448635725	463799709	459627860	435045067	835614881	620463478	606088435	665440201
		Inosine	9.5	10.4	10.04	269.088	0	0	0	54811948	36335243	37470619	50927312	84499449	50920876	42282744	44807814	24716181	105090299	77147058	81947848	60513194	46546652	37714648	157088733	142609197	149814084	29165990	32039787	31457663	113715099	84906105	117385032	69185231	30809664	46341745	138487711	138959440	110975374	0	0	20915	0	40240	15347	531309	76086	216899	211582
		Isoleucine	11	11.3	11.04	132.102	10963225	8329857	6319299	2157390280	2029596310	2270462608	1709295712	2165151617	1830333316	2135226076	2437700015	1966911533	1949266510	1987865086	2000273221	2709063472	3235349967	2664775577	2141808965	2256881638	2345862808	2584215716	2474609269	2358069457	2116953366	2231659807	2201255942	2178016469	1817065623	2093602614	2128256401	2199605773	1999925515	3099382026	3280444046	3125129496	2393956879	2435245390	2432029605	2505646389	2299181746	2569873168	2011323392
		Kynurenine	10.3	11.3	10.7	209.092	0	0	0	6040420	4550506	5491074	14127120	18179382	14882560	5517508	6768666	5001638	14818058	15430024	15036062	9706948	10770334	8022373	16008572	19267775	18973139	7825073	8036940	7640900	15360148	16239127	19263970	7266539	5463358	7231509	15260803	17134298	16265489	6475714	6624684	6679403	16471159	16629975	16368071	9926402	6932309	8151478	19227516
		Lactate	9	13.1	9.51	89.0244	1198999280	345223860	370538557	18363081452	17914926423	22503821611	20258144237	24088563719	20582992945	19843166087	23067975063	17374469710	23145735057	22494412665	22891428090	25606286347	23342428103	22456732012	25194498642	25124813078	27526572752	20721293010	20968888109	19664488790	27286604471	26919044293	29837392670	18265495792	17669354439	17507103411	23631397353	25029017164	26141267388	5796389829	5929883847	5764270068	5141120967	5124094789	5138228260	7750581916	7227980359	8276201671	7089346499
		Lamivudine_Neg	2.5	5.5	3.01	228.045	17993	0	0	1407697588	1315273056	1360794281	1339063830	1338675335	1284862772	1271788436	1290041746	1311435525	1234865339	1227215590	1247086023	1242793972	1250796566	1143546260	1238191775	1167318275	1123667294	1209002838	1254736083	1272552716	1265133504	1192781184	1203633223	1259275997	1361777323	1291300720	1234532469	1214855346	1130628590	467764488	521884262	534736623	542378641	534680205	528722017	367326480	398059722	439688885	441130048
		Lamivudine_Pos	2.5	5.5	3.09	230.059	11345628	17417559	5601145	21338608039	22153394514	22159297277	21715152218	21760459163	21564486436	21203422560	21359679009	21990317127	21754460722	21370564958	21465458647	21202334233	21186919101	19834849544	21512821598	19944991389	19986388627	19874131291	20605677819	20898781428	21347961093	20081143909	20896139556	21327278984	21695601371	20958738990	21444840095	20969473292	20249035544	11286727242	11802212690	12119652160	11869790257	11692510287	11696508849	13338569566	12200564506	13000676748	12678250384
		Leucine	10.6	11	10.82	132.102	14087352	8587898	5343429	2266535219	2059616357	2706403343	2345512161	2912954410	2575259416	2209896665	2712170479	1952795746	2839815067	2894498867	2819103461	3206047140	2909733777	2754734072	2774582051	3268236879	3213661168	2237803213	2689925693	2480492587	2674282109	2610934773	3278089290	2243068870	1806030180	2416691428	2423797715	2845617169	2892039138	2972477527	3113739407	3090311733	3042437871	2850918346	2893967131	2571778354	2155125816	2388301382	2290892097
		Lysine	11	12.6	12.38	147.113	14912659	3355775	4751005	2741749	3237499	3588290	3832721	3523930	3520433	3702842	3858528	3235875	3561548	3286215	3307284	3725112	3077080	2951063	3301134	3256724	3497429	3563486	3621474	3459197	2896165	2992323	2853644	2747353	2189759	2675637	2925293	3269903	2963340	3212107	4050794	3774345	3916712	4217408	4037689	826740	824756	1449777	1404519
		Malate	13	20	18.17	133.014	193602450	122593461	183696789	470225271	965040395	1340594040	2058428439	2817064892	2938309880	2052268100	1943674639	1871568370	3052814263	3163341640	3522154158	2774497093	2633510668	2047987692	4227403575	4002367455	5067010050	3115913875	2503124625	2270202211	4439831107	5218073762	5669097271	2968612549	2211701812	1766450141	2476481517	3454457287	3749521361	230912005	202251443	172761467	152209054	138068452	128834302	65257949	64726320	62857587	66024868
		Methionine	11.2	12.6	11.59	150.058	15594	0	39102	726459456	709547906	866914616	689907079	888948965	786245021	772766442	901284342	672675249	856121719	847312380	836661529	1029131696	1012987311	925604224	800634024	942769108	947840851	832637931	846981430	814970947	797973813	809511921	882282794	789047065	638076947	763047371	774793935	891857176	827800127	965765476	993777645	967891577	978094928	972826025	966385360	660170379	635422919	744972274	713871037
		Methylthioadenosine	2.3	2.9	2.62	298.097	0	37275	4674	301950704	208815998	224302975	199068511	249974859	214227439	194943790	208430525	171901054	162120929	149960247	159469849	192012771	154293753	120306313	148501539	132246934	134551405	115692641	146613542	147884702	178851738	125236290	160417685	140037165	146682173	117951549	166358063	168112605	141040731	631238	665969	1107926	95097	87065	0	121004442	81650516	91749344	5232888
		Methylthioribose-P	10	11.7	--	259.005	0	0	0	0	0	0	0	0	0	0	0	0	0	0	0	0	0	0	0	0	0	0	0	0	0	0	0	0	0	0	0	0	0	0	0	0	0	0	0	0	0	0	0
		Mevalonate	8.9	9.9	9.57	147.066	33067	20505	12686	4257756	3567874	4114090	3910002	4849186	5466005	4248364	4097315	3993226	4592169	5110028	5498354	4956351	5421553	4512456	5277563	5402852	5162534	3505763	4089108	3793815	5275477	5381185	5541887	3767217	3221330	3566397	4964219	6463042	5787997	4322998	4603563	4425548	4307722	4229436	4097570	4734045	4071530	4627678	4139383
		Mevalonate-5-P	14	15	14.23	227.033	0	0	0	1457013	907132	951081	1515726	1553935	1379659	1208849	1164206	788837	1041611	1015986	695126	1254359	946949	1015732	704528	759349	681283	1095535	958387	905989	505842	589747	754476	512760	306846	392722	381248	516135	402254	914979	1055763	698781	870421	806412	830579	653263	876150	857947	848201
		mNAM	12.5	14.5	12.76	137.071	1279883	762476	1526429	36626191	32669849	38318557	68248113	86098972	69880276	52864305	57129761	40693179	144120120	124799969	134857537	93257603	74684611	69698100	216136215	202661653	217394659	77732517	76651846	73077897	204055592	171030120	185769703	113499969	93372871	84750583	248709940	253997574	247675633	650418	717057	719469	297616	307495	275153	1204684	1163486	1222567	1518736
		N10-Formyl-FH4	12.7	13.8	13.23	474.173	0	0	0	0	12188	0	16803	15953	0	0	0	6576	0	0	7710	0	8438	0	0	0	30188	0	0	0	0	0	103287	0	0	0	0	0	0	0	0	0	0	0	0	0	0	0	0
		N5,N10-Methylene-FH4	12.7	13.5	--	458.178	0	0	0	0	0	0	0	0	0	0	0	0	0	0	0	0	0	0	0	0	0	0	0	0	0	0	0	0	0	0	0	0	0	0	0	0	0	0	0	0	0	0	0
		N5-Methyl-FH4	12.7	13.5	--	460.194	0	0	0	9757	11939	0	0	0	0	20912	10208	0	0	0	0	15961	26494	0	0	0	0	0	13378	0	0	0	0	6434	0	0	0	0	0	0	0	0	0	0	0	0	0	0	0
		N-Acetylornithine	12.7	14	13.23	175.108	4205586	2784898	757578	20330240	20566283	22684733	21536762	27774157	25553871	21914333	24663231	17978766	21133105	21711172	20017201	25562233	28691243	22673943	17548840	20699141	21165777	18107707	20070853	19518826	16221263	16921234	19179272	17471270	15593498	19145940	15973924	18660984	16147854	77704728	89150946	91797897	83309385	83492780	82374015	145719759	129674132	137475325	122399461
		N-Ac-Putrescine	12.1	14	12.74	131.118	2781288	2209442	2780303	7103460	5216274	7915236	3103577	4061857	3406451	7647953	11021210	12087071	4837262	2222155	2753534	4856371	4586898	6067534	1372451	1873020	1367882	5746998	7342733	5765665	1689720	1715266	1597018	1809000	1636763	1882202	2324910	1547369	1506739	2043180	2050422	2065985	2173551	2137671	1877773	1611628	1942045	1994294	2001815
		NAD+	13.4	14.1	13.67	664.116	0	0	0	31529565	21927233	20366492	48556990	60421747	46711523	30226307	14518773	20339459	41934224	44748336	29006855	29508897	31916929	19711321	50988550	40392411	26819870	27995906	28363106	30415292	56523775	45939661	54590575	37387200	27917098	20144303	44479822	50120080	50205331	0	0	0	0	0	0	0	0	0	0
		NADH	12.6	13.5	13	666.132	0	0	0	764292	536546	263092	592649	1528097	775769	260144	301077	266644	940009	715802	477804	271152	331642	197386	926561	1285898	712363	701636	394838	720073	1901576	816681	1563024	1176385	728209	550461	1473309	1533767	1551448	0	0	0	0	0	0	0	0	0	0
		NADP+	14.1	14.9	14.41	744.083	0	0	0	4433303	4295889	3168998	5401709	7982435	5233182	6745955	3503693	4151036	7843427	7193976	3312042	6366269	5218234	3501747	8762263	7371162	8176415	4850875	5377902	7555739	10192725	11487368	8992729	6958879	6906386	5382107	9224383	10477901	12039007	0	0	0	0	0	0	0	0	0	0
		NADPH	13.4	14.8	13.88	746.098	0	0	0	1172831	1892295	2149843	2025202	2202649	2584653	1857529	1328343	1367904	2581840	2357622	1444913	2001333	1948492	1660986	3068743	2407710	2676423	2121518	2074180	3322518	4639299	3291161	2069997	4417968	3140955	2253212	2995830	4045133	4436087	0	0	0	0	0	0	0	0	0	0
		NANA	11.6	14.7	13.18	308.099	16949	0	200431	75733352	73555216	93262088	27861329	34442523	29981325	78844974	97322358	70065004	45319201	41230882	44154350	108371297	107116512	116412965	56365927	56674779	57950134	98257266	107363556	100718835	53338838	47022488	56306714	114143357	82135002	124554629	67135549	75105699	69282049	289070419	289099791	248852988	48932959	50041578	49373712	314154433	303808635	302409607	92072580
		N-Formylkynurenine	10.5	12	11.63	237.087	38910	0	0	920861	1250439	767683	2272793	2548949	2854219	1067803	939934	885263	3109959	2597583	2803823	1108517	2091086	1616317	2968235	3012170	3141320	992014	990876	887328	2473052	2624653	2448378	608697	1187462	759652	2471754	2800912	3009477	2639104	3207108	3579919	9884246	10312591	10122844	707184	570144	575168	3838037
		Nicotinamide	13.4	14.7	13.68	123.055	9551406	7174177	5290199	31981457	33082420	40377120	45966737	64796315	59636021	53899825	50928748	47467743	71008874	68470257	77034432	71921829	67489841	62987947	79873684	82515515	88060552	71535593	74335729	68109267	87649939	83710868	89613349	80384167	75042844	64836341	82446859	90906915	93531053	3896759	3702788	3421880	3077095	3230243	3142906	5136540	4726053	4519935	3859585
		Ornithine	14	15.3	14.35	133.097	17650095	6721885	4182489	718553	543500	716231	430855	562784	648440	357269	423455	199984	873163	959302	727190	383687	679490	530092	1280448	955466	1032131	419784	429869	416709	764775	803326	886516	366646	323665	472745	465661	617318	976896	3112159	2039552	1924893	1442338	1256021	1371595	2322073	2188664	2223172	1822141
		Orotate	9.4	10.3	--	155.01	0	0	0	0	0	0	0	0	0	0	0	0	0	0	0	0	0	0	0	0	0	0	0	0	0	0	0	0	0	0	0	0	0	0	0	0	0	0	0	0	0	0	0
		Pantothenate	8.8	10.4	9.27	218.103	22136	0	0	315833424	213857267	217322299	248118053	310258956	188708194	232855180	248583863	180093496	292532999	246028416	256688304	248284939	218119198	156983702	278591640	252485666	237025370	192831240	200641601	180902067	308850233	252103497	276912500	136393689	127488416	108149994	200799798	208546946	198612824	81950011	96096566	93735711	94741094	93142977	92847599	93372525	82977878	91635236	94222972
		Pentose-5-P	13.5	15.1	14.19	229.012	0	0	0	55896978	50579644	58949547	70561305	85087626	87560647	62573944	60161832	39779588	66534891	74214017	70440687	58283984	67226562	60654406	85786916	83944310	87913458	52387561	59268796	52528860	66132492	64412658	73375150	59504238	42737382	62731177	64058776	73133598	70627231	339210	419676	508021	379519	453996	343194	728893	696770	652077	245031
		Phenylalanine	10.1	11.3	10.59	166.086	12308305	3701458	3861006	1490450992	1247451552	1484442759	1415689494	1729526976	1472592997	1339577483	1617826076	1204056752	1651226848	1650141302	1644236016	1769496215	1866169392	1523336280	1649894939	1823788571	1869597026	1409479609	1506846276	1377158563	1664697032	1595270439	1834552916	1290503550	1114592326	1233178510	1617516184	1741749339	1598549870	1552985290	1653247918	1657730475	1639370029	1577266747	1565460057	2141760919	1761783455	1832830112	1850220034
		Phenylpyruvate	11.9	12.7	12.27	163.04	12833	26860	142944	864314	704878	723918	1225437	1240758	1174671	836376	976894	772776	1218175	1234599	1286458	1089371	617325	912377	1100542	1068054	1342348	1037189	965958	744256	1247334	1013092	1229676	816126	820506	967550	1167679	1366449	1333242	546682	515743	264989	574019	616338	584760	59471	50753	77983	377615
		Phosphoenolpyruvate	14	14.8	14.34	166.975	0	19814	0	70383784	68252804	93935888	99370948	85404391	90735965	85491888	102277988	65281062	100441331	128256730	96690909	99815682	130780640	115651415	128366169	124680169	146018249	93918337	94936302	83054472	104413262	134383698	126316190	64659301	59447215	96825256	97186835	139050578	146713127	0	0	0	0	0	0	25693	0	0	43290
		Phosphogluconate	14	19.7	16.08	275.017	0	62433	0	23143610	30881016	39508908	43596621	44679989	48577806	46547994	58006418	39957405	44009843	42860460	39616076	50641571	44203486	39776198	58775136	39867575	49626434	35944151	40496014	39537389	41213236	45101956	38369405	26734390	21510601	23069514	39144571	44722824	46310540	0	0	0	0	0	0	28438	0	0	32849
		Proline	12.1	13.6	12.58	116.071	21963002	12817293	7425727	3011395164	2718892839	2864645546	3482068562	4496968614	3550279515	2859192383	2904932824	2339486248	4224451364	3879468571	4032297641	2975582662	2724373447	2582554785	3901206185	4321653903	4157477060	2747444317	2713038968	2404872241	4007334162	4026988889	4205367389	2139654785	1783171598	2035405214	3293324337	3593414475	3417480529	1496219830	1579652741	1560230830	1487140845	1476249381	1504328766	2103219155	1860720847	2039866004	1930319352
		PRPP	14	15	14.36	388.945	0	0	0	1048466	1313387	1552427	867567	888616	778762	1135704	1108585	1049072	990344	702681	1383707	2142831	1697745	1620181	1225618	1346201	999504	1655299	1950612	2095010	1693865	1462020	1948169	1571528	1897016	1253322	1213208	1290861	946706	0	0	0	0	0	0	0	0	0	0
		Putrescine	12.6	13.4	12.98	89.1073	10907325	18654947	15428281	6081428	6371510	5808085	5979196	5175974	5687046	5632128	5682968	5631709	5429039	6036479	7296382	7638691	8266134	7837102	6834136	7212279	7347395	6967617	7192351	7334207	6259292	6010474	7103367	7037019	6856641	7322047	5814476	4960157	5135233	14567375	16170193	15375733	14168674	14482248	15160632	16204326	15053941	13689106	14637610
		Pyridoxine	9.9	11.2	10.33	170.081	0	0	124307	46305487	17296802	14932786	24528936	31397044	21108311	17586590	14206644	9235518	34513109	24728530	31136169	11793130	14268408	9375446	28430647	27279325	27928506	6505765	7331569	6681467	27161885	24540444	24977700	3237751	2221947	3434806	19921280	21984347	18756528	18978377	20592604	20786507	21580448	21018387	20954647	17503972	15597956	18609041	17533558
		Pyruvate	4.3	9.2	6.25	87.0088	339340341	179398836	178199440	2601562128	3626735523	3844553849	3674898871	3239662826	4065343028	4161774068	4451834858	2937615464	3483283653	3254732892	3045284043	5241950573	3866728748	3267925629	4435677980	2879567238	4379533822	3623211277	3552032095	4327697710	3256288957	4457424883	4350162183	2242123146	3262918995	2527681077	2987686075	4373957835	4090541526	572460351	588307272	582466101	227962735	229642767	232640658	5257401821	4469060894	5849636965	5427549202
		SAH	12.8	13.5	13.17	385.129	0	0	0	1909400	2138969	2055690	2097872	2630655	2019616	2705485	2339128	1903619	2343880	1773584	2253531	1349301	951708	861810	2272916	1881784	2070172	905273	927575	962002	2489915	1941077	2189318	899679	937383	782705	2486934	2625926	2034721	14741	0	6933	8562	0	0	0	14985	9210	0
		SAM	11	12.5	11.61	399.145	0	0	0	0	15357	46063	189651	111399	634213	431535	322653	171828	112663	297618	287518	334883	363661	346429	177997	298965	248317	575388	423747	248850	197926	589018	334205	556354	329924	191309	121558	297502	436382	0	0	0	0	0	0	52962	40835	0	0
		Sarcosine	13.2	14.1	13.57	90.055	32005045	14940994	8653206	375949118	409610824	397703705	411152115	460774908	458774481	447057337	438735828	364872541	523195341	467726312	532743594	499216221	426770228	384928009	593543837	527062767	604385186	429843216	445231958	452924550	589297383	572503599	633363750	362730522	360469935	289142899	512903207	596015942	579304830	130512990	133237109	127671048	101949940	101938275	103101870	317814165	281063971	274687656	248568139
		Serine	13.8	18	14.24	106.05	225542476	69159656	44918314	531802095	475040160	477710047	446389297	457757577	426332787	467823597	466345571	417302475	432312734	440171008	443574226	461037069	481569987	448829068	435134881	428038974	443286926	395749152	380267391	377581332	391072289	410296686	419812585	351310738	324855547	347827543	343553772	370539478	371444387	574419771	583885644	572273684	523161796	523635388	526556358	673200739	621260928	618842593	528899008
		Spermidine	12.2	13.9	13.02	146.165	51077	904826	703561	131469	211462	226175	214422	145365	171321	157846	191471	232684	211308	274307	217529	128045	169880	195452	140069	182901	144046	184449	235055	262132	199173	197775	222790	330609	264748	255847	189851	204576	307449	1491853	1460499	1311388	1145942	1201298	1058702	541233	733026	785173	864509
		Succinate	13.1	14	13.44	117.019	35204287	24981668	36448582	242067982	222957647	237347654	224031280	321091974	262445022	301957314	323369675	218250324	543680316	452457071	540698250	434090546	406403956	314113985	727856924	849322732	842378167	312844670	314432661	311392162	745070292	679218997	849493469	253413146	212717307	202069680	521266601	658335488	611488053	480734521	446222697	437235279	432147529	427356492	426964253	317389100	322361793	370157587	376257586
		Taurine	13	14.1	13.4	124.007	499463	660460	417094	820627724	703101447	723500884	559699779	623893042	513133493	667970502	665841318	525409086	585173488	497484436	595900040	745085516	642004015	544677253	880139515	830114093	789056406	644077394	611106418	577248362	1046137529	905666833	911338176	424364657	346189589	307026914	636836334	656659253	607059061	74832095	79289252	79070412	80536831	81272601	78515593	43581974	39861056	44689091	82691411
		Thiamine (+)	12.3	13.2	12.74	265.112	0	0	106015	9157999	9840713	12484321	6863266	7599493	6812221	9403469	13022748	10111127	7494861	8640310	8190762	13720771	15431103	14613601	9526695	10919580	11162557	9446559	10170999	9180872	8712115	9027904	10527784	6316381	4220476	6968736	7841970	9919472	9113581	45300080	45804084	44221891	30061604	30113233	31265352	21911331	23370732	28918214	18108225
		Thiamine phosphate (+)	16.9	17.9	16.9	345.078	0	0	0	238394	338807	492252	234568	160572	268026	380568	425354	339585	442944	288836	429063	393015	239547	325407	635258	370858	689026	189113	326317	270967	361938	459306	733834	192990	129535	110185	553769	734118	856142	0	0	0	0	0	0	0	0	0	7495
		Threonine	13.3	14.8	13.67	120.066	31762085	10834982	11151799	192912285	186197181	194063172	169641516	209356896	178013998	196870893	211538878	173377109	198527155	190428989	192744977	237190292	242692246	207252011	189452312	206879500	210455265	200581723	204996279	194264822	187311672	184100976	208465405	186745658	168287995	169922751	187328747	204710678	199539702	254555090	258139879	251257264	222580386	222906628	222664786	353743742	313251366	316702111	248969540
		Thymine	2.3	2.7	2.61	125.036	4538526	330515	1073040	5792270	5288970	5925635	5283808	7067834	5693357	5619157	5543273	6062055	8338973	7789878	8473909	4674335	3945180	3921385	6193973	6177664	7863533	4174816	3790589	3634231	8612666	7803273	8453403	4991341	3489642	3289783	6925998	7555110	6793485	778095	517576	649986	761644	554372	729671	215404	255871	171252	390050
		TPP (+)	16	17.5	--	425.044	0	0	0	0	0	0	0	0	0	0	0	0	0	0	0	0	0	0	0	0	0	0	0	0	0	0	0	0	0	0	0	0	0	0	0	0	0	0	0	0	0	0	0
		Tryptophan	10.6	11.7	11.1	205.097	120729	0	44638	397664891	329854386	417573809	337616172	432688864	355447448	360516456	426365861	312356939	383922498	392177865	394245031	458775118	479273039	389312301	393460209	438588272	438654777	362937328	396202039	366590211	388717291	383691091	428546612	319292826	265617604	315786214	373326411	415165477	386842664	437715846	468512542	470374942	410851146	400350875	401231576	417046337	327897526	378073321	347366454
		Tyrosine	11.8	12.8	12.26	182.081	7149026	1306666	2439006	855519036	755132172	924668799	868566196	1135872813	926201403	804847365	947544075	739991948	1005430807	995318874	930926398	1118715782	1231005745	971043355	959680455	1130854511	1095566287	838389147	922313006	823930560	887337187	911798420	1031401280	698873734	611096444	804287274	869600818	1022176710	922567674	1272577658	1393915172	1382241999	1354637349	1388454651	1378088490	1191738640	934008916	1116943161	1006468697
		UDP	13.7	19.5	14.25	402.995	0	0	0	235767058	215810518	242291050	339646637	384886515	327813930	254539208	230502408	177239549	260257125	248649890	255295756	272560437	233886004	219623504	242836500	233554059	225087651	262597995	259472143	251128935	279781524	245141747	243501686	269613893	296178564	234600243	270844247	260506129	298232210	32947	0	0	0	0	0	167247	0	0	0
		UDP-Glc	13.2	14.1	13.75	565.048	0	0	0	135028619	120177781	128331175	129320419	152833149	120219595	142154721	144977730	127228976	141371306	118742554	159276757	220067841	181426392	164633834	132940946	136256510	136035134	182848326	182515070	189446562	170327666	136335845	157698626	192374447	183542578	169145424	163682073	187016574	167873051	0	0	0	0	0	0	0	0	0	0
		UDP-GlcNAc	13.1	13.8	13.52	606.074	0	0	0	629550865	595723579	609347423	451529645	606537804	598976945	776176256	762607923	705400876	1204769981	1024011281	1040714119	1088983031	967358138	856417900	1613790712	1528415695	1723065977	863878639	867879537	872469098	1789816904	1579972960	1760296824	1616100936	1431249484	1272120820	2298094305	2622596014	2449911040	0	0	0	0	0	0	0	0	0	0
		UDP-Glucuronate	13.8	14.4	14.25	579.027	0	0	0	133556243	127571747	146058195	149806922	184749846	152156257	171061503	163543020	122540477	215794308	234650336	266403526	128688647	116096501	118004519	299801525	265756576	298094969	122878998	129207622	122238696	291185199	245251968	268123072	135543833	107611468	78466208	352538742	356860006	353579423	0	0	0	0	0	0	0	0	0	29644
		UMP	13.6	14.05	13.83	323.029	17961	0	0	225867100	209283462	194683912	218252527	254559836	172894374	276690865	212446797	211212636	300169959	246986951	340897991	195506809	132165994	107295019	259410580	250212367	194393279	135074530	150194557	165413603	364698853	258246971	268397522	264669753	277510238	169086424	308260154	313955530	298653974	45407	213771	188345	0	0	0	140099	114706	163549	46545
		Uracil	2.5	4.5	3.07	111.02	7548835	1738363	3082999	1252438984	1386227094	1296804960	1435855337	1779407235	1689114787	1363596561	1624378834	1561999048	2654157855	2164161207	2705701385	2226355217	1927461021	1673469796	3534715577	2958319946	3332144894	1587577744	1695534952	1812538087	3088453058	2355919580	2994262559	2698671228	2183530136	2036404591	3214430309	3429754170	3225273059	92380577	97793588	99256123	88900718	87308286	86890030	115762878	103827508	114961037	120813356
		Uric Acid	12.2	13.1	12.63	167.021	16591	28858	0	9818616	10325052	11586085	18379752	24226407	21908362	5201747	5901205	9900989	23474413	18753487	15685733	2189873	3806576	800834	9911082	12604128	12019579	388794	439214	347997	4885589	5343521	5463749	341762	6980444	368244	2398934	2828359	2741568	15571323	15546217	15354518	46855463	47153151	45960032	9092647	8782248	11643464	17278455
		Uridine	7.3	9	8.54	243.062	43025	0	48109	731221049	733160141	723062089	720392973	913990080	639868601	913948046	900351301	710333221	1426548119	1097047069	1720207317	1124177992	851857404	691768306	2208345986	2221808539	1896797639	763212785	804917369	883710857	1914724060	1556182062	1817664004	1612844193	1066205116	1175212143	2275184217	2423829642	1931634423	198649507	208409998	198876497	200049559	201009826	205195334	32508856	30878207	31631122	45615212
		UTP	14.1	19.5	14.48	482.961	0	0	0	98837723	116879086	152121949	251631623	289722235	275221480	143740153	132270729	77023694	167304593	156208890	130222533	188963565	186587056	141794021	160522502	116942019	140099480	139445690	132299976	120304419	133147754	149237964	142696213	85220807	85752469	80675287	107066102	138375865	162137700	0	0	0	0	0	0	0	0	0	0
		Valine	11.6	12.8	12	118.086	99727043	74566984	83444967	1967569145	1887929101	2337797850	2029128856	2641588548	2256952524	2016327622	2526406337	2002364202	2495812168	2320459031	2252638416	3192401495	3367806575	2855154098	2617594913	2916746798	2881016252	2506699932	2687099822	2498842811	2374369546	2435060965	2564171197	2116839860	1988109884	2211239430	2256547662	2618092224	2426562728	4266629261	4408935382	4254261384	4119537390	4197723104	4223133955	3268343320	3237243557	3668072621	3447933983
		Xanthine	6.9	9	8.51	153.041	0	0	0	12501143	12516640	15083300	12504433	14408127	13775534	13516117	15067782	13981121	16202413	14915383	16082583	17006562	18850787	17203316	22109602	23828212	26237322	15203965	16602352	17109693	21289278	21471241	23495342	19207666	18011073	21882534	28879803	31394190	25877887	45413305	47471492	44005199	46367748	48430641	48356364	60854825	49921989	50787652	55622754
		Xanthosine	9.1	9.9	9.54	285.083	0	0	0	785948	545539	700707	566504	841732	667678	454133	662936	538572	780967	888674	986595	872917	1026884	836038	1166584	1114058	1192906	576611	588112	615081	1049901	918614	948417	679401	541580	771084	924987	978006	967190	1101737	1271156	1261732	1239954	1257187	1264162	2158427	1267759	1405971	1254355
		XMP	13.9	14.6	14.3	363.035	0	0	0	1145738	1760556	2357397	4865070	3206323	5269556	1427132	1520873	1162262	3419605	4173296	3058734	2023007	2129894	1637157	3826480	2990716	4607292	1034962	1242471	1684580	2746788	2870671	3062801	2213266	1486355	1679600	3008812	3264010	4197620	0	0	0	0	0	0	0	0	0	0
	Sorted Original Data: Abs. Peak Area
	Class	Compound	Retention Time [min]			MIM	Blanks, VS1			d1 Cells Full Medium, VS1			d1 Cells Cys- Medium, VS1			d2 Cells Full Medium, VS1			d2 Cells Cys- Medium, VS1			d3 Cells Full Medium, VS1			d3 Cells Cys- Medium, VS1			d4 Cells Full Medium, VS1			d4 Cells Cys- Medium, VS1			d5 Cells Full Medium, VS1			d5 Cells Cys- Medium, VS1			Blank Full Medium, VS1			Blank Cys- Medium, VS1			d1 Full Medium, VS1			d1 Cys- Medium, VS1
			from	to	Peak	[Da]	201011_Blank_01	201011_Blank_02	201012_Blank_03	201013_Sample_131	201013_Sample_132	201013_Sample_133	201013_Sample_134	201013_Sample_135	201013_Sample_136	201013_Sample_137	201013_Sample_138	201013_Sample_139	201013_Sample_140	201013_Sample_141	201013_Sample_142	201013_Sample_143	201013_Sample_144	201013_Sample_145	201013_Sample_146	201013_Sample_147	201013_Sample_148	201013_Sample_149	201013_Sample_150	201013_Sample_151	201013_Sample_152	201013_Sample_153	201013_Sample_154	201013_Sample_155	201013_Sample_156	201013_Sample_157	201013_Sample_158	201013_Sample_159	201013_Sample_160	201011_Sample001_1	201011_Sample001_2	201011_Sample001_3	201011_Sample_002_1	201011_Sample_002_2	201011_Sample_002_3	201011_Sample_101	201011_Sample_102	201011_Sample_103	201011_Sample_104
	Stds.	Lamivudine_Neg	2.5	5.5	3.01	228.045	17993	0	0	1407697588	1315273056	1360794281	1339063830	1338675335	1284862772	1271788436	1290041746	1311435525	1234865339	1227215590	1247086023	1242793972	1250796566	1143546260	1238191775	1167318275	1123667294	1209002838	1254736083	1272552716	1265133504	1192781184	1203633223	1259275997	1361777323	1291300720	1234532469	1214855346	1130628590	467764488	521884262	534736623	542378641	534680205	528722017	367326480	398059722	439688885	441130048
		Lamivudine_Pos	2.5	5.5	3.09	230.059	11345628	17417559	5601145	21338608039	22153394514	22159297277	21715152218	21760459163	21564486436	21203422560	21359679009	21990317127	21754460722	21370564958	21465458647	21202334233	21186919101	19834849544	21512821598	19944991389	19986388627	19874131291	20605677819	20898781428	21347961093	20081143909	20896139556	21327278984	21695601371	20958738990	21444840095	20969473292	20249035544	11286727242	11802212690	12119652160	11869790257	11692510287	11696508849	13338569566	12200564506	13000676748	12678250384
	Non-ess. Prot. Amino Acids	Alanine	13.1	14.8	13.57	90.055	58485201	26661823	15727803	478852494	514208064	497518542	489869743	548307660	538322318	563301323	559623744	464655878	616425174	548951695	631550912	638760947	549801574	503117380	714365531	635655636	721072294	567737876	587366838	593068847	727760755	703115421	755282874	485867220	480553255	392039305	627994118	707391515	690429412	151792548	153511795	146482365	116484873	116292367	117606755	354672580	315328806	309527559	276319450
		Arginine	8.3	14.6	12.3	175.119	63703128	21512902	483335185	113920317	123175402	139936233	133749465	129616104	134909078	130310956	115943001	115989226	126279890	121766676	114623580	113075746	116699442	140435170	128107310	122767476	128241229	133594458	123778938	114487188	103927767	104619598	106166822	114384444	91743398	99257541	105804505	109755708	110252094	348116802	340886668	340779816	339995959	345278070	347011955	3637121	90110112	124425556	149708165
		Asparagine	13.8	20	14.24	133.061	35212533	13405234	57961289	1391493126	1236441239	1166538408	1144800483	1310414080	1138344062	1159618370	1154197094	1023176515	1083627801	1058798349	1018246424	1223139452	1235428155	1118088913	870891288	923249791	890579779	1192353800	1150848028	1078273946	887684491	867625991	874469675	957061397	889340535	896307357	775411041	756275106	748245124	1445705367	1444113743	1421915754	1244266708	1239179639	1261472929	1953744254	1844522373	1875810570	1612173706
		Aspartate	13.5	14.6	13.83	132.03	25188836	10545832	22561919	326409676	311520163	323587066	280300141	399790900	346180771	234475895	254045002	272611892	400232694	357359336	402095135	280671544	338626440	284595862	391766723	528147142	438471782	301501674	307966443	298008733	584022797	511383383	620199949	224508259	179660952	198291073	337128434	438238995	390692215	833394037	838881570	807965971	928117880	911077840	880013612	750644583	704457152	778418480	890143105
		Cysteine	12.8	14.2	13.27	122.027	1963651	1282247	918826	2307918	3499425	4721354	334571	169663	156902	4501766	6172929	6073796	391869	316206	184263	6594131	8567273	8206545	643826	641529	320937	7240114	8557816	8645077	1472982	723890	802281	9529944	7714268	8559973	1420466	1182881	703119	302825	392840	352191	0	0	6649	2312468	2510132	2019721	57994
		Glutamate	13.3	14.5	13.69	146.046	11343557	6169299	15499408	2482168511	2270332864	2417461479	2779879006	3451680752	3012783808	2523209576	2694487252	2183762679	3155598612	2960283172	3249884250	3323104917	2986673799	2633076323	3141255807	2986868514	3197441615	2658520364	2729781509	2567256305	2869537178	2640831061	3069739159	2535417407	2150610415	1946602236	2658192471	2884444484	2852862189	1431370975	1465431150	1426621075	1429135420	1423202740	1373140460	1603564219	1539450454	1693894516	1796240045
		Glutamine	13.5	14.8	13.88	147.076	21009040	8814969	144708259	1618956422	1547611346	1557740371	4032513395	4592194133	4101284041	2165073751	2262308260	1985788214	4283847578	4657914645	4237916754	2827598149	3260596234	2591232005	4074792743	4621978236	4519150411	2914285638	2754627683	2552739780	3735422100	4044494772	4185455674	2739278507	2501962153	2405052454	3808000738	4123712467	4030399637	5971519260	6028603980	5859499341	8355366048	8348974019	8225393294	6970777928	6533392129	6656664119	8908898775
		Glycine	13.8	14.8	14.12	76.0393	54061060	35123782	12125078	188658167	174689421	182904621	174024828	218720277	162337242	210090182	211268356	166364713	241472574	216097119	228994511	241074233	220242771	183721743	254032660	238372296	241968860	216443390	207369364	197958475	250980259	223849964	230601983	193122858	183398476	151182086	208952218	211128262	210532097	43048781	42493991	42157907	35025907	35288727	34990279	61124476	57879725	62725125	52530721
		Proline	12.1	13.6	12.58	116.071	21963002	12817293	7425727	3011395164	2718892839	2864645546	3482068562	4496968614	3550279515	2859192383	2904932824	2339486248	4224451364	3879468571	4032297641	2975582662	2724373447	2582554785	3901206185	4321653903	4157477060	2747444317	2713038968	2404872241	4007334162	4026988889	4205367389	2139654785	1783171598	2035405214	3293324337	3593414475	3417480529	1496219830	1579652741	1560230830	1487140845	1476249381	1504328766	2103219155	1860720847	2039866004	1930319352
		Serine	13.8	18	14.24	106.05	225542476	69159656	44918314	531802095	475040160	477710047	446389297	457757577	426332787	467823597	466345571	417302475	432312734	440171008	443574226	461037069	481569987	448829068	435134881	428038974	443286926	395749152	380267391	377581332	391072289	410296686	419812585	351310738	324855547	347827543	343553772	370539478	371444387	574419771	583885644	572273684	523161796	523635388	526556358	673200739	621260928	618842593	528899008
	Ess. Prot. Amino Acids	Histidine	14.8	20	17.06	156.077	233894019	91658782	413668110	587555981	567560258	697740884	616848583	725995987	661419469	741000229	891395063	701177760	750872256	752980901	744329929	996492249	1065052167	1142552427	887328090	982732279	963548302	1008731657	1058758190	1012577547	951088633	941304133	951235603	878793413	681092781	819211525	809686724	841019862	782698566	1773866008	1739604553	1714289099	1496333069	1441424310	1443343933	1338521148	1121703887	1264294243	1155091690
		Isoleucine	11	11.3	11.04	132.102	10963225	8329857	6319299	2157390280	2029596310	2270462608	1709295712	2165151617	1830333316	2135226076	2437700015	1966911533	1949266510	1987865086	2000273221	2709063472	3235349967	2664775577	2141808965	2256881638	2345862808	2584215716	2474609269	2358069457	2116953366	2231659807	2201255942	2178016469	1817065623	2093602614	2128256401	2199605773	1999925515	3099382026	3280444046	3125129496	2393956879	2435245390	2432029605	2505646389	2299181746	2569873168	2011323392
		Leucine	10.6	11	10.82	132.102	14087352	8587898	5343429	2266535219	2059616357	2706403343	2345512161	2912954410	2575259416	2209896665	2712170479	1952795746	2839815067	2894498867	2819103461	3206047140	2909733777	2754734072	2774582051	3268236879	3213661168	2237803213	2689925693	2480492587	2674282109	2610934773	3278089290	2243068870	1806030180	2416691428	2423797715	2845617169	2892039138	2972477527	3113739407	3090311733	3042437871	2850918346	2893967131	2571778354	2155125816	2388301382	2290892097
		Lysine	11	12.6	12.38	147.113	14912659	3355775	4751005	2741749	3237499	3588290	3832721	3523930	3520433	3702842	3858528	3235875	3561548	3286215	3307284	3725112	3077080	2951063	3301134	3256724	3497429	3563486	3621474	3459197	2896165	2992323	2853644	2747353	2189759	2675637	2925293	3269903	2963340	3212107	4050794	3774345	3916712	4217408	4037689	826740	824756	1449777	1404519
		Methionine	11.2	12.6	11.59	150.058	15594	0	39102	726459456	709547906	866914616	689907079	888948965	786245021	772766442	901284342	672675249	856121719	847312380	836661529	1029131696	1012987311	925604224	800634024	942769108	947840851	832637931	846981430	814970947	797973813	809511921	882282794	789047065	638076947	763047371	774793935	891857176	827800127	965765476	993777645	967891577	978094928	972826025	966385360	660170379	635422919	744972274	713871037
		Phenylalanine	10.1	11.3	10.59	166.086	12308305	3701458	3861006	1490450992	1247451552	1484442759	1415689494	1729526976	1472592997	1339577483	1617826076	1204056752	1651226848	1650141302	1644236016	1769496215	1866169392	1523336280	1649894939	1823788571	1869597026	1409479609	1506846276	1377158563	1664697032	1595270439	1834552916	1290503550	1114592326	1233178510	1617516184	1741749339	1598549870	1552985290	1653247918	1657730475	1639370029	1577266747	1565460057	2141760919	1761783455	1832830112	1850220034
		Threonine	13.3	14.8	13.67	120.066	31762085	10834982	11151799	192912285	186197181	194063172	169641516	209356896	178013998	196870893	211538878	173377109	198527155	190428989	192744977	237190292	242692246	207252011	189452312	206879500	210455265	200581723	204996279	194264822	187311672	184100976	208465405	186745658	168287995	169922751	187328747	204710678	199539702	254555090	258139879	251257264	222580386	222906628	222664786	353743742	313251366	316702111	248969540
		Tryptophan	10.6	11.7	11.1	205.097	120729	0	44638	397664891	329854386	417573809	337616172	432688864	355447448	360516456	426365861	312356939	383922498	392177865	394245031	458775118	479273039	389312301	393460209	438588272	438654777	362937328	396202039	366590211	388717291	383691091	428546612	319292826	265617604	315786214	373326411	415165477	386842664	437715846	468512542	470374942	410851146	400350875	401231576	417046337	327897526	378073321	347366454
		Tyrosine	11.8	12.8	12.26	182.081	7149026	1306666	2439006	855519036	755132172	924668799	868566196	1135872813	926201403	804847365	947544075	739991948	1005430807	995318874	930926398	1118715782	1231005745	971043355	959680455	1130854511	1095566287	838389147	922313006	823930560	887337187	911798420	1031401280	698873734	611096444	804287274	869600818	1022176710	922567674	1272577658	1393915172	1382241999	1354637349	1388454651	1378088490	1191738640	934008916	1116943161	1006468697
		Valine	11.6	12.8	12	118.086	99727043	74566984	83444967	1967569145	1887929101	2337797850	2029128856	2641588548	2256952524	2016327622	2526406337	2002364202	2495812168	2320459031	2252638416	3192401495	3367806575	2855154098	2617594913	2916746798	2881016252	2506699932	2687099822	2498842811	2374369546	2435060965	2564171197	2116839860	1988109884	2211239430	2256547662	2618092224	2426562728	4266629261	4408935382	4254261384	4119537390	4197723104	4223133955	3268343320	3237243557	3668072621	3447933983
	Yang Cycle	a-Keto-glutaramate	12	13.5	12.57	144.03	2412089	752745	569455	8078307	7907053	9304660	17617036	18936948	19376931	10584856	9802408	7488859	19442482	18622276	19154365	9844365	8222732	7840052	25028093	16634881	20036661	6320527	6630722	6267506	14075659	15903121	13425263	5828205	4121548	5518136	14848790	16900345	17792946	2503480	2167776	2403255	2156681	2549824	2489185	1919886	1765407	1891880	2126939
		SAH	12.8	13.5	13.17	385.129	0	0	0	1909400	2138969	2055690	2097872	2630655	2019616	2705485	2339128	1903619	2343880	1773584	2253531	1349301	951708	861810	2272916	1881784	2070172	905273	927575	962002	2489915	1941077	2189318	899679	937383	782705	2486934	2625926	2034721	14741	0	6933	8562	0	0	0	14985	9210	0
		SAM	11	12.5	11.61	399.145	0	0	0	0	15357	46063	189651	111399	634213	431535	322653	171828	112663	297618	287518	334883	363661	346429	177997	298965	248317	575388	423747	248850	197926	589018	334205	556354	329924	191309	121558	297502	436382	0	0	0	0	0	0	52962	40835	0	0
		Decarboxy-SAM	9.1	9.4	9.24	355.155	0	0	0	71235	88452	157973	193426	343267	143705	172750	220726	56574	340536	183472	241437	242214	238433	34173	412405	279500	274247	72663	157984	118475	448753	310189	235711	7520	8115	18463	276928	190109	88581	33220	136550	154347	98743	102360	65903	0	0	8394	29800
		Methylthioribose-P	10	11.7	--	259.005	0	0	0	0	0	0	0	0	0	0	0	0	0	0	0	0	0	0	0	0	0	0	0	0	0	0	0	0	0	0	0	0	0	0	0	0	0	0	0	0	0	0	0
		Methylthioadenosine	2.3	2.9	2.62	298.097	0	37275	4674	301950704	208815998	224302975	199068511	249974859	214227439	194943790	208430525	171901054	162120929	149960247	159469849	192012771	154293753	120306313	148501539	132246934	134551405	115692641	146613542	147884702	178851738	125236290	160417685	140037165	146682173	117951549	166358063	168112605	141040731	631238	665969	1107926	95097	87065	0	121004442	81650516	91749344	5232888
		N-Ac-Putrescine	12.1	14	12.74	131.118	2781288	2209442	2780303	7103460	5216274	7915236	3103577	4061857	3406451	7647953	11021210	12087071	4837262	2222155	2753534	4856371	4586898	6067534	1372451	1873020	1367882	5746998	7342733	5765665	1689720	1715266	1597018	1809000	1636763	1882202	2324910	1547369	1506739	2043180	2050422	2065985	2173551	2137671	1877773	1611628	1942045	1994294	2001815
		Putrescine	12.6	13.4	12.98	89.1073	10907325	18654947	15428281	6081428	6371510	5808085	5979196	5175974	5687046	5632128	5682968	5631709	5429039	6036479	7296382	7638691	8266134	7837102	6834136	7212279	7347395	6967617	7192351	7334207	6259292	6010474	7103367	7037019	6856641	7322047	5814476	4960157	5135233	14567375	16170193	15375733	14168674	14482248	15160632	16204326	15053941	13689106	14637610
		Spermidine	12.2	13.9	13.02	146.165	51077	904826	703561	131469	211462	226175	214422	145365	171321	157846	191471	232684	211308	274307	217529	128045	169880	195452	140069	182901	144046	184449	235055	262132	199173	197775	222790	330609	264748	255847	189851	204576	307449	1491853	1460499	1311388	1145942	1201298	1058702	541233	733026	785173	864509
	"S"-Metab.	Cystine	15.1	18	16.94	241.031	5310540	3101265	48189615	73251785	56441962	60116850	11064770	7352865	5132815	45645399	52007402	47095464	8761111	5827347	5851347	63694576	72918507	84548124	12647376	9194868	6903790	61635509	62494187	68129644	12910438	9836495	10875472	69062107	92350270	93154934	17078038	11206550	8788199	1325631291	1364491513	1367530805	131702094	68463573	52689125	1040582657	1180476306	1345448924	157068183
		Cystathionine	15.7	20	16.34	223.075	0	0	369773	748274	1804058	1063104	1490613	1891135	1822060	854467	1082765	1370734	3055666	1750149	1391934	2345676	1967152	2636268	1789245	1889751	1622383	1572540	1448747	1385777	1708605	1708255	1545857	1159938	1345071	1238078	1005511	1306590	1157285	5373080	5174162	4983605	5411792	5233511	5113739	5822691	6392492	6594731	6669366
		Homocysteine	11.9	13.5	12.3	136.043	0	5572	0	1968660	1977215	2334827	2230822	2648029	2302155	2418158	2740245	2171758	2310836	2392037	2069504	3126715	3558127	2989677	2735371	3026518	3003995	2484337	2471513	2203590	2482112	2361936	2469200	1728695	1650444	1924763	2662476	2982190	2842554	1422682	1816849	1724313	1445598	1259390	1227611	1983230	1569265	1924711	1393506
		Homoserine	13.2	14.8	13.67	120.066	32477295	11037516	11209053	192962788	186303175	194181302	169779566	209523359	178126164	196993564	211671311	173508504	198643439	190523266	192905874	237307349	242839600	207419074	189540467	207021337	210609794	200711587	205139772	194402131	187438472	184233237	208619584	186842951	168408578	170037716	187425180	204875642	199647421	254655067	258297196	251419420	222723671	223054570	222796769	354063903	313669512	317054842	249270034
		Glutamylcysteine	13.2	13.6	13.37	251.07	97491	135942	0	11033274	12306580	13798510	5012707	4328863	3527647	12497967	12717120	12181698	4938117	5213539	6793672	11622622	12435695	11763463	6926482	8445676	7350930	9358295	10572450	10208587	10279025	9432936	11710399	11697705	10377258	10540633	11827074	11446898	11978967	0	0	0	0	0	0	71948	0	36261	0
		GSH	13.1	14	13.53	308.091	33536973	38152046	4468604	576148016	585288093	667080755	63055963	29149819	22397603	658202259	677479871	588784503	58726409	35855395	29951510	605620698	533889515	485471525	48603595	32749554	25838652	486079275	507709962	497615204	56235472	36335836	31321523	487349685	423670108	414347560	50638809	34499602	29527108	1233993	1342464	1383824	860542	878927	943136	7481807	5723172	4955835	3759251
		GSSG	14.2	15.2	14.65	613.159	0	0	0	11396789	9717775	13128107	862495	102783	275555	13491895	17915808	14131078	678601	247834	96967	13448330	14162533	12059462	916801	288713	254072	10103160	12506246	12157542	1415986	414027	163832	10224410	10931442	9018619	672780	258289	102103	0	0	0	90004	28522	71849	0	0	0	0
		Taurine	13	14.1	13.4	124.007	499463	660460	417094	820627724	703101447	723500884	559699779	623893042	513133493	667970502	665841318	525409086	585173488	497484436	595900040	745085516	642004015	544677253	880139515	830114093	789056406	644077394	611106418	577248362	1046137529	905666833	911338176	424364657	346189589	307026914	636836334	656659253	607059061	74832095	79289252	79070412	80536831	81272601	78515593	43581974	39861056	44689091	82691411
	Trp-Metabs	5-Hydroxytryptophane	10.5	11.3	10.82	221.092	0	0	0	4380767	2814471	2411620	4453403	5116383	4866659	3127081	2614598	1820943	5330172	4512001	5011878	2635492	2666639	2145550	5891202	4429694	5934987	620713	1357295	1234448	4677234	4548987	4932825	1119733	1896287	1363418	4472472	3938709	5320584	0	94831	263515	146651	0	46034	108197	142968	0	0
		N-Formylkynurenine	10.5	12	11.63	237.087	38910	0	0	920861	1250439	767683	2272793	2548949	2854219	1067803	939934	885263	3109959	2597583	2803823	1108517	2091086	1616317	2968235	3012170	3141320	992014	990876	887328	2473052	2624653	2448378	608697	1187462	759652	2471754	2800912	3009477	2639104	3207108	3579919	9884246	10312591	10122844	707184	570144	575168	3838037
		Kynurenine	10.3	11.3	10.7	209.092	0	0	0	6040420	4550506	5491074	14127120	18179382	14882560	5517508	6768666	5001638	14818058	15430024	15036062	9706948	10770334	8022373	16008572	19267775	18973139	7825073	8036940	7640900	15360148	16239127	19263970	7266539	5463358	7231509	15260803	17134298	16265489	6475714	6624684	6679403	16471159	16629975	16368071	9926402	6932309	8151478	19227516
		3-Hydroxykynurenine	11.5	12.6	--	225.087	47564	593554	0	0	0	0	0	12762	0	0	37365	36101	62955	144153	117399	138966	147705	215649	122933	154135	166381	226502	251162	273599	342151	200901	242050	378174	402807	375659	335649	129234	213099	0	0	12825	0	19129	0	57117	20494	14040	6986
		Indoxylacetate	2.3	2.8	2.6	176.071	0	68556	109945	69863275	49410385	61555521	93639299	108163962	92936467	41706572	52151478	33570596	85127668	97073285	90465703	71445982	80995633	66007792	94658740	104914863	105129941	64728475	76837347	64298275	101428794	102706206	109743306	48619986	32358440	61940901	93193563	95908888	97932415	400543937	468067558	448635725	463799709	459627860	435045067	835614881	620463478	606088435	665440201
	Gly Metab.	Creatine	13	14.2	13.47	132.077	18646262	11698200	10001954	5984952469	5532598141	5904718795	5252379329	6134885123	5688091187	5685760888	5881913649	4886885023	7123441044	6177944129	6826121070	7116048436	6703023869	5693657917	8822004465	8721756618	8975848375	6116983450	6056396612	5868688842	9230374931	8426423898	8410702073	5705762125	5101817404	4447206772	8084825439	8261443717	7917773737	2296326909	2461531353	2406354484	2226168733	2291332545	2328168987	2607359974	2311861832	2598485569	2590779947
		Creatinine	7.3	9.3	8.39	114.066	7837762	5621543	3921588	1903298505	1736727379	2219537832	2021591600	2484875688	2113884386	1908746161	2244454075	1605692383	2437247706	2413715030	2448669091	2598996946	2716267820	2325711030	2863236496	3094146926	3188014004	2131511207	2190098078	2026818903	2506372741	2716347168	2706856885	1815889038	1619201601	1950487009	2538313171	2895710310	2662099346	4339105808	4462326052	4253090779	4119549263	4185321702	4288607703	3815525444	3507225102	3627680639	3699814948
		Sarcosine	13.2	14.1	13.57	90.055	32005045	14940994	8653206	375949118	409610824	397703705	411152115	460774908	458774481	447057337	438735828	364872541	523195341	467726312	532743594	499216221	426770228	384928009	593543837	527062767	604385186	429843216	445231958	452924550	589297383	572503599	633363750	362730522	360469935	289142899	512903207	596015942	579304830	130512990	133237109	127671048	101949940	101938275	103101870	317814165	281063971	274687656	248568139
		Dimethylglycine	14.1	15	14.43	104.071	9902925	6195119	5248810	93959385	74638948	92936717	56153875	62602839	43629709	121494629	123042171	96876133	93486070	78677317	103505098	139804248	115251052	117517477	87118326	108828109	85034035	126078735	132640536	127851085	99294180	82968984	96967095	108489294	93991901	87134963	111780523	117869971	99488992	4096162	4031185	4114386	2799829	3006857	2877115	16131425	14370916	15151303	11163855
	BCAA Degr.	3-Methyl-2-oxobutanoate	3.4	5	3.62	115.04	19977306	36447487	13363258	69524637	47091854	63563006	70275173	73373857	57696657	47706556	80805102	51113990	62184191	81615549	73845996	66420349	69759180	61538543	76792277	71915950	48478774	77000891	70191033	70374070	71679940	78676980	89882773	100069259	105662959	94327856	68290973	93640152	105491921	60727027	67720856	73534025	53334563	55201858	57492214	67768980	41532297	86197954	60349247
		3-Methyl-2-oxopentanoate	2.35	2.7	2.56	129.056	13687822	10468892	10269572	237248832	292033002	290655838	380640587	399923735	355606769	317677525	396286229	189405072	340196460	345548731	286440115	588100429	534776945	417638381	448063153	351423051	403521651	398108107	410991355	470575416	302587078	350130107	397762222	253562711	342301762	281624260	282923654	358898342	330184096	112576619	133203704	151462518	67910925	59591555	60077009	1558608543	1584930604	2045994461	2034534350
		4-Methyl-2-oxopentanoate	2	2.4	2.18	129.056	14878418	11041188	8205931	576567584	773155894	692990654	944532704	934019237	888238893	737895549	960220032	452837953	790095192	790361479	690524799	1249322702	1193822758	950371055	993103592	792097201	942892135	921396638	951395276	1026254773	654259529	753625883	925858165	581086782	828667108	648534661	652368056	770895319	693697380	275430575	344068027	360176508	157862292	132754082	134718340	4962913645	4249215377	5335430461	5423193044
	AA Deriv.	Carnitine	13.8	15	14.14	162.112	4201127	2948504	2855300	1791759440	1674268557	1925669569	1418462730	1817359973	1536724062	2206381950	2557316453	1973120543	1895056052	1630518799	1941111262	3529421377	3399690089	2882419508	2618037392	2581589654	2719957770	3290785193	3389604386	3250453544	2722504872	2410294253	2445532250	3367412275	3061491840	2843782481	3450821975	3234301988	3076842064	628069862	632170404	609987895	595316286	607125386	606794727	498057245	472127496	584654009	576551862
		Choline	12.2	14	12.74	104.107	12306108	6105875	9283585	1518831210	1442687869	1712000518	1560083533	2196371884	1843747503	1409814554	1774293414	1459898682	2421524203	2160268697	2402619945	2312774515	1973053276	1778750961	2624821684	3103209583	3135036113	1854292436	1882361239	1815484432	2464400533	2209583515	2575950136	2344868483	1855018965	2006748413	2466099748	2771673145	2548812173	506870149	512016668	498592399	450368783	456831269	461542242	352197855	340099034	425277337	340890327
		GABA	14.1	15	14.43	104.071	9902925	6195119	5248810	93959385	74638948	92936717	56153875	62602839	43629709	121494629	123042171	96876133	93486070	78677317	103505098	139804248	115251052	117517477	87118326	108828109	85034035	126078735	132640536	127851085	99294180	82968984	96967095	108489294	93991901	87134963	111780523	117869971	99488992	4096162	4031185	4114386	2799829	3006857	2877115	16131425	14370916	15151303	11163855
		Phenylpyruvate	11.9	12.7	12.27	163.04	12833	26860	142944	864314	704878	723918	1225437	1240758	1174671	836376	976894	772776	1218175	1234599	1286458	1089371	617325	912377	1100542	1068054	1342348	1037189	965958	744256	1247334	1013092	1229676	816126	820506	967550	1167679	1366449	1333242	546682	515743	264989	574019	616338	584760	59471	50753	77983	377615
	Glycolysis	Hexose-P	13.7	15.3	14.25	259.022	3147815	1040051	0	151443410	124594934	153894945	151410382	182485026	152737131	159580441	182339882	134407903	160470730	181320867	162552831	156128934	137706006	139430109	169269890	163058208	159281653	108475845	104023326	99641540	126669642	131272503	128075219	92307964	85179664	91761693	114985744	131075399	139223654	737499	638886	768691	127184	373443	297847	1483033	1435751	719529	922914
		Fructose-1,6-P2	14.3	19.5	15	338.989	33380	0	36249	25030730	23755843	31505979	81977864	178101097	154783757	53823266	47537425	36956173	81822250	98614094	76559799	40609132	34620181	31240291	59634328	76448834	74782014	31396996	26000226	21068690	48858657	45287487	53632245	24029382	18585315	19135945	33064746	36507838	40736704	121079	139923	51817	28449	0	0	0	0	61528	0
		Dihydroxyacetone-P	13.7	14.7	13.99	168.991	0	0	0	24194272	17752205	23117984	53512237	78392094	69764328	22363729	27030171	16655568	39915771	51976520	40335913	20956734	22688171	24900402	43012009	42566414	48781190	20264932	18971739	16039029	32685431	34081658	39823810	17699337	13303531	19146174	30335093	39195708	37667054	42487	41208	0	0	0	38186	0	0	16955	0
		Glyceral/-on-P	13.6	14.4	13.99	168.991	0	0	0	20699900	14948204	19995211	47955443	70596827	61413183	19227710	23468322	14012259	35056947	46477566	35335274	17355903	19653185	21460641	38519975	37066050	43841434	17449503	16330130	13382322	28970938	30370899	35441757	15387041	11448891	16007305	26831572	34505646	33705262	21285	41208	0	0	0	19130	0	0	16955	0
		3-Phosphoglycerate	13.8	14.4	14.21	184.986	0	0	0	22480159	20357316	31755438	33434787	35393020	33170200	28698941	36933746	19735455	32177427	44567386	35602601	29728868	37688721	34093439	47898107	40929503	52460398	32504890	33211909	28543256	38289773	44577414	47866144	23049055	20447880	27196290	30573968	40036330	49424490	0	0	0	0	0	0	25089	0	24600	0
		Phosphoenolpyruvate	14	14.8	14.34	166.975	0	19814	0	70383784	68252804	93935888	99370948	85404391	90735965	85491888	102277988	65281062	100441331	128256730	96690909	99815682	130780640	115651415	128366169	124680169	146018249	93918337	94936302	83054472	104413262	134383698	126316190	64659301	59447215	96825256	97186835	139050578	146713127	0	0	0	0	0	0	25693	0	0	43290
		Lactate	9	13.1	9.51	89.0244	1198999280	345223860	370538557	18363081452	17914926423	22503821611	20258144237	24088563719	20582992945	19843166087	23067975063	17374469710	23145735057	22494412665	22891428090	25606286347	23342428103	22456732012	25194498642	25124813078	27526572752	20721293010	20968888109	19664488790	27286604471	26919044293	29837392670	18265495792	17669354439	17507103411	23631397353	25029017164	26141267388	5796389829	5929883847	5764270068	5141120967	5124094789	5138228260	7750581916	7227980359	8276201671	7089346499
		Pyruvate	4.3	9.2	6.25	87.0088	339340341	179398836	178199440	2601562128	3626735523	3844553849	3674898871	3239662826	4065343028	4161774068	4451834858	2937615464	3483283653	3254732892	3045284043	5241950573	3866728748	3267925629	4435677980	2879567238	4379533822	3623211277	3552032095	4327697710	3256288957	4457424883	4350162183	2242123146	3262918995	2527681077	2987686075	4373957835	4090541526	572460351	588307272	582466101	227962735	229642767	232640658	5257401821	4469060894	5849636965	5427549202
	PPW	Gluconate	13	20	13.83	195.051	10565015	3844130	27268837	178981396	184297204	176119101	195658350	216908764	192910834	176058069	177266044	177723121	294543809	250099129	281726267	168551457	174124744	153720203	299897368	306023502	317627870	152030341	150623427	154193651	301157252	271146226	295712417	151757720	142731438	121412039	280374971	299066296	273035611	127017359	115837890	110962193	131063992	133936022	133849163	79698387	85330549	97550079	131463102
		Phosphogluconate	14	19.7	16.08	275.017	0	62433	0	23143610	30881016	39508908	43596621	44679989	48577806	46547994	58006418	39957405	44009843	42860460	39616076	50641571	44203486	39776198	58775136	39867575	49626434	35944151	40496014	39537389	41213236	45101956	38369405	26734390	21510601	23069514	39144571	44722824	46310540	0	0	0	0	0	0	28438	0	0	32849
		Pentose-5-P	13.5	15.1	14.19	229.012	0	0	0	55896978	50579644	58949547	70561305	85087626	87560647	62573944	60161832	39779588	66534891	74214017	70440687	58283984	67226562	60654406	85786916	83944310	87913458	52387561	59268796	52528860	66132492	64412658	73375150	59504238	42737382	62731177	64058776	73133598	70627231	339210	419676	508021	379519	453996	343194	728893	696770	652077	245031
		dRibose-P	8.5	11.2	9.83	213.017	33794	0	47339	8866523	11515394	10989528	12989970	13920379	14327663	11968603	11865223	14197587	14214410	14357718	13519125	12349414	13001538	15577532	15661896	16215500	16231669	14306406	14149500	15102416	12408668	14637233	16983502	18115023	15945523	17381977	17591228	18576359	19159034	639473	568066	466354	1584825	1692816	1759479	141218	126531	56119	213367
		PRPP	14	15	14.36	388.945	0	0	0	1048466	1313387	1552427	867567	888616	778762	1135704	1108585	1049072	990344	702681	1383707	2142831	1697745	1620181	1225618	1346201	999504	1655299	1950612	2095010	1693865	1462020	1948169	1571528	1897016	1253322	1213208	1290861	946706	0	0	0	0	0	0	0	0	0	0
		Erythrose-4-P	13	13.6	13.4	199.001	0	0	0	434439	493432	538282	271878	306737	230506	472316	409747	272332	179288	275543	110811	261736	461069	432485	275093	244236	183621	295060	295565	276603	170826	227613	182808	98877	154127	153951	182335	219802	291769	0	0	0	0	0	0	0	0	0	0
	Carbohydrates	NANA	11.6	14.7	13.18	308.099	16949	0	200431	75733352	73555216	93262088	27861329	34442523	29981325	78844974	97322358	70065004	45319201	41230882	44154350	108371297	107116512	116412965	56365927	56674779	57950134	98257266	107363556	100718835	53338838	47022488	56306714	114143357	82135002	124554629	67135549	75105699	69282049	289070419	289099791	248852988	48932959	50041578	49373712	314154433	303808635	302409607	92072580
		Glucosamine	12.2	13.55	12.72	180.087	2901449	1181856	739792	2898024	3441564	4038814	3566878	4784454	4404333	2591842	4229118	4372679	5509444	6822451	4618565	7677654	15353984	10831285	5948506	11855104	8409941	6677834	8444536	7117610	3954709	5652667	6174231	5273841	3114891	10334400	4829539	7719412	5687840	56857816	59890674	60713568	54725784	55884612	56851022	65129559	57742528	53511227	41113269
		Glucosamine-P	13.6	14.6	13.89	258.038	20949	0	0	2650918	2372209	2937264	3367117	3740707	3245537	3057827	3648834	2575246	3806680	3711158	3936591	4111936	3572020	3749908	4198377	3681747	4459067	3473707	3929357	3437346	4267799	3657667	4182679	4040895	3737742	3847231	4571494	4812431	5337642	360743	284112	386341	277304	242431	259754	345400	304945	400742	578696
		Glycerate	12.5	14.2	13.16	105.019	3611078	1004125	1347598	10688912	12531970	13403836	17069976	17785977	17666410	13963001	14317698	12079979	19123807	17837520	18353079	14840426	15679315	12860505	20182040	16475431	20421452	11465850	11469337	10929566	14802836	16701878	17417822	9855101	11254671	10235791	13209759	14931607	15348272	15151074	14534311	14348466	14263055	14427456	14569345	10686985	11198073	12244753	13794159
		Glycerol-3-P	13	19	13.91	171.006	14704354	3083828	0	87788903	64585482	87488497	89670797	133688725	101814500	74483717	84477598	64043020	125796671	136619609	141142204	114264531	154656832	144071985	155342572	265109253	211297038	110424040	123753946	100045368	181563305	149515679	211604617	131914108	66437645	126086512	182839175	216745579	193873785	542171	598970	570665	240968	124157	108652	1972312	1356845	1003424	1081918
		Acetoacetate	7.5	10	8.77	101.024	8992022	7876825	9917639	23267848	19866800	19082295	22379789	27615644	18599967	19560911	18104642	16878486	15028188	17140660	15007421	20862893	13899076	13986657	21096899	17910683	17280063	10590099	18131265	13986405	15958364	13685425	17908849	10536842	11725733	13530156	16775673	14881824	15634683	11852258	10821737	13633030	9141296	10139104	12160400	9202563	8276427	8969666	10284611
		Mevalonate	8.9	9.9	9.57	147.066	33067	20505	12686	4257756	3567874	4114090	3910002	4849186	5466005	4248364	4097315	3993226	4592169	5110028	5498354	4956351	5421553	4512456	5277563	5402852	5162534	3505763	4089108	3793815	5275477	5381185	5541887	3767217	3221330	3566397	4964219	6463042	5787997	4322998	4603563	4425548	4307722	4229436	4097570	4734045	4071530	4627678	4139383
		Mevalonate-5-P	14	15	14.23	227.033	0	0	0	1457013	907132	951081	1515726	1553935	1379659	1208849	1164206	788837	1041611	1015986	695126	1254359	946949	1015732	704528	759349	681283	1095535	958387	905989	505842	589747	754476	512760	306846	392722	381248	516135	402254	914979	1055763	698781	870421	806412	830579	653263	876150	857947	848201
	TCA Cycle	Citrate	17.1	20	17.55	191.02	268338540	111596207	162700217	157339206	212848563	139063825	191535462	258696531	222138182	196937667	144262065	190560748	262200095	244958004	234712953	240183145	169839654	179244092	235352506	288330980	207414014	203725870	181510903	194652680	187622694	199023043	211864253	145613287	135609398	145196862	178911970	212841141	148625476	232554015	252478343	243763834	168449284	201486292	161628755	173701739	165281536	166282133	158109163
		Aconitate	13	14.7	13.69	173.009	291284	188575	83546	11753743	19079158	14589560	20908178	21051025	24564252	15700355	14307918	13648094	23504222	16847728	14890637	23188531	22288769	15462838	21973648	13970551	19481858	18211536	17752926	20843045	15539757	18681759	17707634	17057594	24499443	16201245	12148010	16376700	16504696	27983203	28616649	29348032	24664067	24898274	25218833	27509531	27171944	31637213	31797652
		a-Ketoglutarate	12.8	15	13.38	145.014	4435372	1729837	1792953	138234733	222022397	184983260	323128235	233296889	340696292	251756327	250833706	190927565	216698511	231593759	205178091	301262401	236359178	206899254	268743188	128455809	231761014	247722389	248005808	278273677	139550547	196578338	176777411	170025918	239116366	133948829	153974465	188958168	205716645	37946335	39763316	38999928	29489610	29900880	29194629	112506598	107195815	134292967	160292796
		Succinate	13.1	14	13.44	117.019	35204287	24981668	36448582	242067982	222957647	237347654	224031280	321091974	262445022	301957314	323369675	218250324	543680316	452457071	540698250	434090546	406403956	314113985	727856924	849322732	842378167	312844670	314432661	311392162	745070292	679218997	849493469	253413146	212717307	202069680	521266601	658335488	611488053	480734521	446222697	437235279	432147529	427356492	426964253	317389100	322361793	370157587	376257586
		Fumarate	13.2	14.1	13.6	115.004	2136160	987078	1567219	81363014	78600283	86166209	104491330	119323887	119983064	81705040	90427279	80216107	133387266	126827126	145962346	100726156	90763836	88475270	166322379	153581217	166281174	103458902	104760682	98787988	195511026	191546456	216806024	86857823	84687538	66395520	161560609	169205920	170098761	14082334	14392918	13462826	14506996	14298195	13783283	11576321	10573145	12319800	13711617
		Malate	13	20	18.17	133.014	193602450	122593461	183696789	470225271	965040395	1340594040	2058428439	2817064892	2938309880	2052268100	1943674639	1871568370	3052814263	3163341640	3522154158	2774497093	2633510668	2047987692	4227403575	4002367455	5067010050	3115913875	2503124625	2270202211	4439831107	5218073762	5669097271	2968612549	2211701812	1766450141	2476481517	3454457287	3749521361	230912005	202251443	172761467	152209054	138068452	128834302	65257949	64726320	62857587	66024868
	Urea Cycle	Carbamoylphosphate	19.3	19.7	--	139.975	0	0	0	0	0	0	0	0	0	0	0	0	0	0	0	0	0	0	0	0	0	0	0	0	0	0	0	0	0	0	0	0	0	0	0	0	0	0	0	0	0	0	0
		Citrulline	13.9	16.1	14.33	176.103	22977831	9458314	9174629	29347195	27915667	34475834	22695877	24516560	25902964	29373086	34393062	27794542	23897582	28912230	26834459	40809593	44266895	45763923	25738379	30580337	28943421	36250021	40547433	40510909	21608954	24681019	25847960	36113823	28930958	41474664	21483868	24001881	23909974	111071111	111817016	110136054	87245514	87256880	88038714	193512786	176447646	180221831	135806275
		ArgSucc	14.4	16.2	14.79	291.13	35286	0	6472	31883486	31361295	35225958	34505508	37827132	38480439	29631432	30920667	27033814	39846815	38083238	46883495	28445136	22092663	26495690	47647969	42718041	50936027	28900466	27930363	28426065	57873858	52586703	55292024	21793896	20648303	17381936	37579708	39270176	44342559	1791969	1829855	1726539	690221	635964	818537	2578908	2762293	2441060	2230571
		Ornithine	14	15.3	14.35	133.097	17650095	6721885	4182489	718553	543500	716231	430855	562784	648440	357269	423455	199984	873163	959302	727190	383687	679490	530092	1280448	955466	1032131	419784	429869	416709	764775	803326	886516	366646	323665	472745	465661	617318	976896	3112159	2039552	1924893	1442338	1256021	1371595	2322073	2188664	2223172	1822141
		N-Acetylornithine	12.7	14	13.23	175.108	4205586	2784898	757578	20330240	20566283	22684733	21536762	27774157	25553871	21914333	24663231	17978766	21133105	21711172	20017201	25562233	28691243	22673943	17548840	20699141	21165777	18107707	20070853	19518826	16221263	16921234	19179272	17471270	15593498	19145940	15973924	18660984	16147854	77704728	89150946	91797897	83309385	83492780	82374015	145719759	129674132	137475325	122399461
	Purines	FAICAR	14.5	19.5	16.5	367.065	0	0	0	910610	757373	1705201	1239140	3455153	2032225	1321373	2197038	711974	2503196	2738520	3089311	4194647	4404325	2555373	2552230	4292098	4515349	1901060	1981330	1366349	2573914	3150191	4739317	1136015	484539	866954	2016648	3681372	3341317	5531724	5773197	5587843	4888018	4822751	4940735	1030341	919353	1789248	1847500
		Adenylosuccinate	13.9	14.8	14.43	464.081	0	0	0	4343933	4383566	4792622	4139654	5761357	3908394	4077017	3458301	3628137	4713648	4064120	5534837	2112623	1473971	1538455	4530078	3856101	4136330	2139776	1931465	2133697	8024729	6579550	6434895	1478970	2209267	1195976	4793521	4368085	4939099	0	0	0	0	0	0	0	0	0	0
		Adenine	2.8	8.6	4.79	136.062	108585895	55557540	27370846	224027576	259064561	312541774	372864733	457299245	440328995	325715290	351156745	319047594	387335610	392939156	415392710	358162599	334674440	315464590	406530099	378068512	421876873	313905823	329287207	347349146	433637097	416695478	400485986	346227823	332941616	291130579	405668563	457390499	460885406	45298752	46099920	47582918	23333067	23037891	23498283	60877349	72165029	58723036	67508329
		Adenosine	4.2	8.7	5.3	268.104	2821431	2807755	1686165	168229673	166894442	165753342	139770216	172391221	135841017	175803619	175779928	184543396	137026963	116114307	157022417	122702252	96332868	77874827	163739265	124883724	139927491	101357247	102600798	112238535	211555524	182639325	185823648	107781066	180104782	107590364	239233100	234314165	217603924	1904742	2620265	2857178	620407	884092	949195	3218377	1211322	2807000	2569603
		AMP	13.2	16	13.54	346.056	245956	22477	0	262625119	246893131	240076492	199695169	261975250	183867014	261425565	223030053	241527453	217717569	190922201	234790437	124715716	94266226	90477801	155919482	152839258	135068433	115668746	114937645	117035618	262595199	222692521	216344233	153590721	235034299	149377182	255971038	242335527	215223290	133896	126886	117562	0	0	0	0	0	0	17048
		ADP	13.5	19.5	13.89	426.022	132848	65626	44702	335703459	332317328	387958792	408067069	494239571	418501902	372470359	326357202	273245885	299204274	290020732	283688390	253680050	224309586	218137348	269876871	250107546	257129735	235737173	232653893	219050271	302679649	305109989	297698594	209539278	246826578	206122491	293941527	315773512	317717499	0	0	0	25250	0	0	126817	34771	33396	0
		ATP	13.6	19.5	14.21	505.988	0	0	0	153641639	178297966	224213830	272571735	313274066	299091724	198900397	168136777	106547025	145222973	146181710	116694935	142584445	140687145	123852510	136852043	103267889	132788973	119182255	109456147	100572948	115795622	145166466	136125676	67590222	71240788	69906179	103693001	137693034	139641566	0	0	0	0	0	0	0	0	0	0
		cAMP	14	14.7	--	328.045	0	0	0	0	0	0	0	0	0	0	0	0	0	0	0	0	0	0	0	0	0	0	0	0	0	0	0	0	0	0	0	0	0	0	0	0	0	0	0	0	0	0	0
		dAdenosine	2.7	5	--	252.109	441285	53844	61207	26549	29986	43664	0	41023	0	19356	26547	0	0	17358	0	70769	0	9359	27969	24993	0	0	18586	0	21817	0	27406	0	28198	19829	0	0	0	0	0	0	0	0	0	460646	361819	462792	0
		dAMP	13.1	13.8	13.32	330.061	0	0	0	307957	313718	154395	332937	486574	206411	329137	200484	102374	716593	668338	737277	33254	13569	0	438515	466023	204304	0	0	0	368753	221754	271503	10063	35691	0	346326	219387	165620	0	0	0	0	0	0	0	0	0	0
		dADP	13	14	13.95	410.027	0	0	0	0	0	0	20729	48388	24689	0	0	0	26967	21618	79010	0	0	0	0	49283	0	0	0	0	0	0	0	0	0	0	0	0	0	0	0	0	0	0	0	0	0	0	0
		dATP	13	18	14.42	489.994	0	0	0	0	15426	17967	66815	214384	100831	22679	15913	0	29460	25077	0	0	0	0	0	0	24462	0	0	0	0	0	0	0	0	0	0	0	0	0	0	0	0	0	0	0	0	0	0
		Guanine	8.9	10.6	10.43	152.057	497995	497755	0	42987592	28852082	25595463	22747955	27824037	21033671	30260732	33072368	22534234	42196184	31949504	47405570	18647612	12321342	8712371	37882493	38389217	36049230	9923128	12309738	14147086	38341665	29269385	38423876	11624612	9690698	11015783	27241526	30127977	23367853	101519	106870	51384	51730	58755	0	1840587	1369062	909503	934880
		Guanosine	10.9	11.6	11.25	284.099	0	0	0	10434247	10709224	9750221	8421555	8727726	7358268	14059313	11597177	7700125	14388359	11382232	14865145	9751954	6673247	6163940	19904015	21756839	19702448	5235045	6702300	7589856	18984462	16217711	21421984	10010291	6155377	8249214	20228478	21534874	18111674	31151	0	0	0	0	0	0	0	0	0
		GMP	14.1	15	14.36	362.051	0	0	0	118450410	122798241	116389233	85754726	108077371	84399474	153004287	125165068	113540148	164722245	140342000	192580657	100411004	72728240	64087977	198991158	204353356	193434598	72407406	79982947	89000825	236447651	191682464	205458353	125969719	115722705	81337201	246726542	256112703	219729773	0	0	0	0	0	0	0	0	0	0
		GDP	14.1	19.5	14.96	442.017	0	0	0	59692117	63996591	77236209	101979983	124012862	113824001	74116029	66971907	53913598	82781263	77634209	75742241	73306936	65605288	59618182	78398815	76726359	79603923	68146482	63429091	58046484	79085572	77118735	77103676	60190701	60352539	49672211	73828929	77383510	82048143	20209	0	0	0	20622	0	0	0	0	0
		GTP	16	19	16.99	521.983	0	0	0	8232831	9716724	12246690	16760443	18432543	19527522	10837674	7984527	4696667	7736598	7647617	6010971	8352442	8554745	7801750	8466773	6818871	8322345	7780574	7907019	6662631	6347675	7642094	7520966	3744623	3691632	3575107	5590057	7675492	8004778	0	0	0	0	0	0	0	0	0	0
		Inosine	9.5	10.4	10.04	269.088	0	0	0	54811948	36335243	37470619	50927312	84499449	50920876	42282744	44807814	24716181	105090299	77147058	81947848	60513194	46546652	37714648	157088733	142609197	149814084	29165990	32039787	31457663	113715099	84906105	117385032	69185231	30809664	46341745	138487711	138959440	110975374	0	0	20915	0	40240	15347	531309	76086	216899	211582
		dInosine	7.2	9	8.14	253.093	179581	0	9612	722414	507066	539446	1329312	1604348	1165037	299637	355576	184816	3617693	2234417	2704952	102229	85889	43905	3922388	3286073	3633687	71233	22270	20813	1320974	905368	1198057	79473	22033	47521	1443548	1362909	945143	0	0	0	0	0	11102	8160	0	0	0
		IMP	13.5	14.5	13.93	347.04	0	0	0	291901693	251749173	233206074	469319510	689750453	523270161	291268272	215550485	176682864	779801023	626374058	735601031	337253010	238397193	174173993	755186468	748212012	732532203	221142958	235972382	228700093	752590623	505168476	633915954	442603982	235997947	180877923	680786907	723532715	656080340	19501	50290	21591	0	0	0	0	0	0	0
		Hypoxanthine	6	8.9	7.76	137.046	5773069	5512663	2245005	8224101528	7804856291	7806666281	8644121451	11682671071	10115940718	8028904533	8629898675	6971662473	15356049179	12374365208	13777742942	9519058854	8653126594	7454630208	19102020784	17080510283	18961012270	5600456970	5652411148	5925733753	15241760858	11487676821	14260221282	10037705374	6737179822	7855817328	16237236509	17243398590	14827075908	2730908964	2764982517	2771690106	2616121400	2624156542	2672099738	156306707	142847904	93237128	189569565
		Xanthine	6.9	9	8.51	153.041	0	0	0	12501143	12516640	15083300	12504433	14408127	13775534	13516117	15067782	13981121	16202413	14915383	16082583	17006562	18850787	17203316	22109602	23828212	26237322	15203965	16602352	17109693	21289278	21471241	23495342	19207666	18011073	21882534	28879803	31394190	25877887	45413305	47471492	44005199	46367748	48430641	48356364	60854825	49921989	50787652	55622754
		Xanthosine	9.1	9.9	9.54	285.083	0	0	0	785948	545539	700707	566504	841732	667678	454133	662936	538572	780967	888674	986595	872917	1026884	836038	1166584	1114058	1192906	576611	588112	615081	1049901	918614	948417	679401	541580	771084	924987	978006	967190	1101737	1271156	1261732	1239954	1257187	1264162	2158427	1267759	1405971	1254355
		XMP	13.9	14.6	14.3	363.035	0	0	0	1145738	1760556	2357397	4865070	3206323	5269556	1427132	1520873	1162262	3419605	4173296	3058734	2023007	2129894	1637157	3826480	2990716	4607292	1034962	1242471	1684580	2746788	2870671	3062801	2213266	1486355	1679600	3008812	3264010	4197620	0	0	0	0	0	0	0	0	0	0
		Uric Acid	12.2	13.1	12.63	167.021	16591	28858	0	9818616	10325052	11586085	18379752	24226407	21908362	5201747	5901205	9900989	23474413	18753487	15685733	2189873	3806576	800834	9911082	12604128	12019579	388794	439214	347997	4885589	5343521	5463749	341762	6980444	368244	2398934	2828359	2741568	15571323	15546217	15354518	46855463	47153151	45960032	9092647	8782248	11643464	17278455
	Pyrimidines	Carbamoylaspartate	13.6	14.1	13.87	175.036	394376	183362	233912	447745	443598	361823	77736	20340	43499	557927	599053	678856	53302	200117	170267	23053	173185	321155	122948	262080	32051	145278	107606	90058	83083	145472	205269	59297	48129	69379	177872	271627	106193	1250048	1329671	1081929	958154	959356	1096204	1068615	1155814	1163967	1290512
		Dihydroorotate	11.6	12.3	11.82	157.025	106348	26893	102315	139997	82890	12826	169553	192817	125926	77832	69144	111680	246105	50084	81796	24353	46053	22507	47331	220198	173183	0	40858	32262	56133	102090	246013	51279	73848	61205	71477	154331	126438	0	80823	0	510991	269283	478879	0	30968	56068	149710
		Orotate	9.4	10.3	--	155.01	0	0	0	0	0	0	0	0	0	0	0	0	0	0	0	0	0	0	0	0	0	0	0	0	0	0	0	0	0	0	0	0	0	0	0	0	0	0	0	0	0	0	0
		Uracil	2.5	4.5	3.07	111.02	7548835	1738363	3082999	1252438984	1386227094	1296804960	1435855337	1779407235	1689114787	1363596561	1624378834	1561999048	2654157855	2164161207	2705701385	2226355217	1927461021	1673469796	3534715577	2958319946	3332144894	1587577744	1695534952	1812538087	3088453058	2355919580	2994262559	2698671228	2183530136	2036404591	3214430309	3429754170	3225273059	92380577	97793588	99256123	88900718	87308286	86890030	115762878	103827508	114961037	120813356
		Uridine	7.3	9	8.54	243.062	43025	0	48109	731221049	733160141	723062089	720392973	913990080	639868601	913948046	900351301	710333221	1426548119	1097047069	1720207317	1124177992	851857404	691768306	2208345986	2221808539	1896797639	763212785	804917369	883710857	1914724060	1556182062	1817664004	1612844193	1066205116	1175212143	2275184217	2423829642	1931634423	198649507	208409998	198876497	200049559	201009826	205195334	32508856	30878207	31631122	45615212
		dUridine	2.8	5.5	4.24	227.067	88451	0	98307	92572258	70309043	73691815	113623571	129410941	113697048	34448211	40915878	46212567	132207313	114546824	131146535	23720955	32810412	28306007	132468299	134682447	120572105	16211618	15822054	11903489	103336417	85048156	96409838	19387043	8882451	12932777	68014066	70693814	67568204	20951290	22875175	23493455	19846652	19967903	20210885	13636899	15220125	17300574	22127044
		UMP	13.6	14.05	13.83	323.029	17961	0	0	225867100	209283462	194683912	218252527	254559836	172894374	276690865	212446797	211212636	300169959	246986951	340897991	195506809	132165994	107295019	259410580	250212367	194393279	135074530	150194557	165413603	364698853	258246971	268397522	264669753	277510238	169086424	308260154	313955530	298653974	45407	213771	188345	0	0	0	140099	114706	163549	46545
		UDP	13.7	19.5	14.25	402.995	0	0	0	235767058	215810518	242291050	339646637	384886515	327813930	254539208	230502408	177239549	260257125	248649890	255295756	272560437	233886004	219623504	242836500	233554059	225087651	262597995	259472143	251128935	279781524	245141747	243501686	269613893	296178564	234600243	270844247	260506129	298232210	32947	0	0	0	0	0	167247	0	0	0
		UTP	14.1	19.5	14.48	482.961	0	0	0	98837723	116879086	152121949	251631623	289722235	275221480	143740153	132270729	77023694	167304593	156208890	130222533	188963565	186587056	141794021	160522502	116942019	140099480	139445690	132299976	120304419	133147754	149237964	142696213	85220807	85752469	80675287	107066102	138375865	162137700	0	0	0	0	0	0	0	0	0	0
		dUMP	9.3	11	9.49	307.034	0	0	0	2904596	1910492	1901417	2016717	2444673	2165354	2420627	2130782	1488175	2004654	1691186	2354373	3605316	4248722	2844327	5098319	5616963	5676883	3936841	4792737	4347228	7198522	6264073	6537682	3937665	4299113	4113017	6527794	6702764	6873018	27454	28556	18915	0	0	29305	2870893	2151417	2848233	1519358
		dUDP	10.9	11.7	--	387	0	0	0	0	0	0	0	0	0	0	0	0	0	0	0	0	0	0	0	14581	0	0	0	0	0	0	0	0	0	0	0	0	0	0	0	0	0	0	0	0	0	0	0
		dUTP	11.3	12.7	--	466.966	0	0	0	0	0	0	0	17222	0	0	0	0	0	0	0	16267	0	0	0	0	18004	0	0	0	0	0	16665	0	0	0	0	0	0	0	0	0	0	0	0	0	0	0	0
		UDP-Glc	13.2	14.1	13.75	565.048	0	0	0	135028619	120177781	128331175	129320419	152833149	120219595	142154721	144977730	127228976	141371306	118742554	159276757	220067841	181426392	164633834	132940946	136256510	136035134	182848326	182515070	189446562	170327666	136335845	157698626	192374447	183542578	169145424	163682073	187016574	167873051	0	0	0	0	0	0	0	0	0	0
		UDP-GlcNAc	13.1	13.8	13.52	606.074	0	0	0	629550865	595723579	609347423	451529645	606537804	598976945	776176256	762607923	705400876	1204769981	1024011281	1040714119	1088983031	967358138	856417900	1613790712	1528415695	1723065977	863878639	867879537	872469098	1789816904	1579972960	1760296824	1616100936	1431249484	1272120820	2298094305	2622596014	2449911040	0	0	0	0	0	0	0	0	0	0
		UDP-Glucuronate	13.8	14.4	14.25	579.027	0	0	0	133556243	127571747	146058195	149806922	184749846	152156257	171061503	163543020	122540477	215794308	234650336	266403526	128688647	116096501	118004519	299801525	265756576	298094969	122878998	129207622	122238696	291185199	245251968	268123072	135543833	107611468	78466208	352538742	356860006	353579423	0	0	0	0	0	0	0	0	0	29644
		Cytosine	10.3	11.2	10.7	112.051	505584	24930	35168	71368592	59624742	59536852	60409034	80764638	69696636	62989214	63033693	54076113	72471056	65489547	83831369	66279247	54442565	43915925	82892943	83452099	81770719	52288544	58010531	59301328	84491931	77330490	80217590	63257978	67821801	50945850	103051090	102554155	87532288	19208476	22972582	23461679	23647703	22180199	22031352	5940124	5351899	5066222	6708527
		Cytidine	10.2	11.1	10.72	244.093	35975	0	0	160764045	126568751	131350765	136414525	185367021	154266588	135563812	136691553	117610151	160055079	146722168	190488048	143035203	125541301	96162364	186315801	192943628	185602936	116206717	124943754	138270385	191050425	170172554	181269837	146867179	151088292	117054368	239219381	241677717	208594051	35062879	38765937	40546295	38114665	37926353	36173282	10470402	8517106	7553173	11435368
		CMP	14	19.5	14.23	322.045	0	0	0	98615916	95075067	88180291	87529879	112275830	86915996	106046950	89634230	76499664	117381510	103167853	147438078	73526288	49056003	44642637	115497610	107318031	98775331	55124057	59204954	65092918	148074636	121570985	124258086	89805665	93795502	62765726	145900241	153301986	138520770	0	0	0	0	0	0	0	0	0	0
		CDP	13.6	14.1	13.91	402.011	0	0	0	375043	0	19809	206013	0	45075	142030	299307	187020	225324	53962	167263	187380	151025	155190	0	0	171407	129423	0	0	158625	228361	19005	129108	368213	444049	193328	107522	32624	0	0	0	0	0	0	0	0	0	0
		CTP	13.9	15.6	15	481.977	0	0	0	6861834	10201580	14504681	23588598	28560212	28443225	12448520	10553500	5931272	12805252	12187471	10524071	13290058	13157542	9649990	11834692	8085678	10970996	10178414	9178639	8370818	9822272	11895316	11567023	5185008	4401105	3529134	6870912	10311772	11356420	0	0	0	0	0	0	0	0	0	0
		dCytidine	9.2	10	9.62	228.098	271376	0	0	1001761	524923	515057	534693	607790	244766	310597	478831	223217	545647	467312	546924	377492	625689	130653	679369	825404	659500	74746	114928	89880	659957	408108	447737	86303	85948	109603	848580	958118	514620	1431787	2178513	2304725	2056846	2024011	1891639	26748989	21332090	21996236	14805112
		dCMP	10.6	11.2	10.85	306.05	0	0	0	17199	0	0	17922	17263	16604	14358	0	0	71029	0	54666	0	0	0	57606	49852	65331	0	12245	0	45563	0	22490	39946	13576	0	55009	50161	0	19189	45582	0	60792	15285	42790	794178	567881	445624	253740
		dCDP	10.7	11.4	--	386.016	0	0	0	0	0	0	0	0	0	0	0	0	0	0	0	0	0	0	0	0	0	0	0	0	0	0	0	0	0	0	0	0	0	0	0	0	0	0	0	0	0	0	0
		dCTP	10.8	11.5	11.26	465.982	0	0	0	127829	116789	139393	194828	245224	67370	209849	241068	216952	137533	83677	171211	133794	135889	67300	204040	155069	106578	124959	183897	301620	133020	75591	318443	240583	325916	305337	96130	124661	337889	0	0	0	0	0	69717	0	0	10932	0
		Thymine	2.3	2.7	2.61	125.036	4538526	330515	1073040	5792270	5288970	5925635	5283808	7067834	5693357	5619157	5543273	6062055	8338973	7789878	8473909	4674335	3945180	3921385	6193973	6177664	7863533	4174816	3790589	3634231	8612666	7803273	8453403	4991341	3489642	3289783	6925998	7555110	6793485	778095	517576	649986	761644	554372	729671	215404	255871	171252	390050
		dThymidine	2.3	3.8	2.67	241.083	1823511	0	0	17900034	16772427	17077092	19330343	23464285	15703175	16028896	16334055	13268229	35459286	27624092	35175343	12800233	9450385	7692039	34688373	36045751	35482536	7501120	7908328	7803320	29239346	22723515	28896672	9675656	4445371	5299682	24359402	24821595	19015560	8691219	9502232	9676131	7851053	7643635	7725649	1470389	1589030	1648768	5788949
		dTMP	13.1	13.8	13.24	321.049	0	0	0	5623937	4992943	4688881	3917425	5339726	3605630	5666462	3741815	4298544	5178143	3692660	5141797	1559218	1357229	888559	2718136	2481350	2270966	899993	1133470	1114773	3123139	2165400	2255827	892983	1269768	750896	2414322	1821409	1626193	0	0	0	0	0	0	0	0	0	0
		dTDP	13.5	14.2	14.05	401.016	0	0	0	190698	339111	832179	926552	1672496	890496	325936	245260	143147	338872	378041	178734	76001	62674	21781	185188	67429	43297	58966	27022	21616	0	27303	76455	0	0	0	0	26514	23183	0	0	0	0	0	0	0	0	0	0
		dTTP	13.5	14.2	14.13	480.982	0	0	0	36651	60430	156242	736442	678211	506865	41813	77981	95918	60318	87766	0	52757	25853	0	108483	0	44084	0	0	0	0	0	31030	23037	0	0	0	0	0	0	0	0	0	0	0	0	0	0	0
	Flavines	FMN	12.3	13.3	12.86	457.112	0	0	0	12890	14741	44802	13511	20865	33941	22597	14581	0	43608	32856	5960	7234	25842	5865	48733	0	9278	18341	19313	30993	0	11961	7372	8564	12756	0	28034	0	5732	0	0	0	0	0	0	0	0	0	0
		FMNH2	9.3	10.6	--	459.128	0	0	0	0	0	0	0	0	0	0	0	0	0	0	0	0	0	0	0	0	0	0	0	0	0	0	0	0	0	0	0	0	0	0	0	0	0	0	0	0	0	0	0
		FAD	12.3	13	12.76	786.164	0	0	0	898991	791110	494042	340947	843700	960543	1352931	941080	786997	938398	1023765	698826	1021113	219873	467668	2317994	888589	1055218	1557164	1374757	1380326	2580879	3045489	1392388	2382445	2597540	1611769	5495838	4846147	4136214	0	0	0	0	0	0	0	0	0	0
		FADH2	12	13	--	788.18	0	0	0	0	0	0	0	0	0	0	0	0	0	0	0	0	0	0	0	0	0	0	0	0	0	0	0	0	0	0	0	0	0	0	0	0	0	0	0	0	0	0	0
	Nicotinamides	Nicotinamide	13.4	14.7	13.68	123.055	9551406	7174177	5290199	31981457	33082420	40377120	45966737	64796315	59636021	53899825	50928748	47467743	71008874	68470257	77034432	71921829	67489841	62987947	79873684	82515515	88060552	71535593	74335729	68109267	87649939	83710868	89613349	80384167	75042844	64836341	82446859	90906915	93531053	3896759	3702788	3421880	3077095	3230243	3142906	5136540	4726053	4519935	3859585
		mNAM	12.5	14.5	12.76	137.071	1279883	762476	1526429	36626191	32669849	38318557	68248113	86098972	69880276	52864305	57129761	40693179	144120120	124799969	134857537	93257603	74684611	69698100	216136215	202661653	217394659	77732517	76651846	73077897	204055592	171030120	185769703	113499969	93372871	84750583	248709940	253997574	247675633	650418	717057	719469	297616	307495	275153	1204684	1163486	1222567	1518736
		NAD+	13.4	14.1	13.67	664.116	0	0	0	31529565	21927233	20366492	48556990	60421747	46711523	30226307	14518773	20339459	41934224	44748336	29006855	29508897	31916929	19711321	50988550	40392411	26819870	27995906	28363106	30415292	56523775	45939661	54590575	37387200	27917098	20144303	44479822	50120080	50205331	0	0	0	0	0	0	0	0	0	0
		NADH	12.6	13.5	13	666.132	0	0	0	764292	536546	263092	592649	1528097	775769	260144	301077	266644	940009	715802	477804	271152	331642	197386	926561	1285898	712363	701636	394838	720073	1901576	816681	1563024	1176385	728209	550461	1473309	1533767	1551448	0	0	0	0	0	0	0	0	0	0
		NADP+	14.1	14.9	14.41	744.083	0	0	0	4433303	4295889	3168998	5401709	7982435	5233182	6745955	3503693	4151036	7843427	7193976	3312042	6366269	5218234	3501747	8762263	7371162	8176415	4850875	5377902	7555739	10192725	11487368	8992729	6958879	6906386	5382107	9224383	10477901	12039007	0	0	0	0	0	0	0	0	0	0
		NADPH	13.4	14.8	13.88	746.098	0	0	0	1172831	1892295	2149843	2025202	2202649	2584653	1857529	1328343	1367904	2581840	2357622	1444913	2001333	1948492	1660986	3068743	2407710	2676423	2121518	2074180	3322518	4639299	3291161	2069997	4417968	3140955	2253212	2995830	4045133	4436087	0	0	0	0	0	0	0	0	0	0
	Vitamins	Biotin	10.2	11.1	10.7	245.095	961425	1426071	833549	19414381	15642264	16727371	16454656	20735597	18096519	15520089	16510580	14258789	18369615	16695683	21082187	17582264	15281049	12556778	20204545	20015349	19836312	14186777	14986732	15269482	20935632	19734060	20583821	17605434	17614900	14185296	25952946	25172978	22648940	4570371	4145567	5687308	4601013	4888997	4640614	2083164	1932104	1352420	2002597
		CoA	12.6	13.6	13.23	768.122	0	0	0	144975	643172	335405	109303	269971	338768	46844	426638	460114	156697	304831	256715	392284	345546	322220	454958	265047	413172	269909	480431	511949	412711	347494	315693	947779	461261	439039	699520	647243	538296	0	0	0	0	0	0	0	0	0	0
		Dephospho-CoA	11.9	12.6	12.16	688.156	0	0	0	85299	16688	42775	16102	29416	63238	179048	98918	39354	0	47538	0	88801	26921	57648	107192	64732	26460	0	66937	154054	197433	15809	71791	302593	56381	92439	320135	406563	283221	0	0	0	0	0	0	0	0	0	0
		N10-Formyl-FH4	12.7	13.8	13.23	474.173	0	0	0	0	12188	0	16803	15953	0	0	0	6576	0	0	7710	0	8438	0	0	0	30188	0	0	0	0	0	103287	0	0	0	0	0	0	0	0	0	0	0	0	0	0	0	0
		N5,N10-Methylene-FH4	12.7	13.5	--	458.178	0	0	0	0	0	0	0	0	0	0	0	0	0	0	0	0	0	0	0	0	0	0	0	0	0	0	0	0	0	0	0	0	0	0	0	0	0	0	0	0	0	0	0
		N5-Methyl-FH4	12.7	13.5	--	460.194	0	0	0	9757	11939	0	0	0	0	20912	10208	0	0	0	0	15961	26494	0	0	0	0	0	13378	0	0	0	0	6434	0	0	0	0	0	0	0	0	0	0	0	0	0	0	0
		Pantothenate	8.8	10.4	9.27	218.103	22136	0	0	315833424	213857267	217322299	248118053	310258956	188708194	232855180	248583863	180093496	292532999	246028416	256688304	248284939	218119198	156983702	278591640	252485666	237025370	192831240	200641601	180902067	308850233	252103497	276912500	136393689	127488416	108149994	200799798	208546946	198612824	81950011	96096566	93735711	94741094	93142977	92847599	93372525	82977878	91635236	94222972
		Pyridoxine	9.9	11.2	10.33	170.081	0	0	124307	46305487	17296802	14932786	24528936	31397044	21108311	17586590	14206644	9235518	34513109	24728530	31136169	11793130	14268408	9375446	28430647	27279325	27928506	6505765	7331569	6681467	27161885	24540444	24977700	3237751	2221947	3434806	19921280	21984347	18756528	18978377	20592604	20786507	21580448	21018387	20954647	17503972	15597956	18609041	17533558
		Thiamine (+)	12.3	13.2	12.74	265.112	0	0	106015	9157999	9840713	12484321	6863266	7599493	6812221	9403469	13022748	10111127	7494861	8640310	8190762	13720771	15431103	14613601	9526695	10919580	11162557	9446559	10170999	9180872	8712115	9027904	10527784	6316381	4220476	6968736	7841970	9919472	9113581	45300080	45804084	44221891	30061604	30113233	31265352	21911331	23370732	28918214	18108225
		Thiamine phosphate (+)	16.9	17.9	16.9	345.078	0	0	0	238394	338807	492252	234568	160572	268026	380568	425354	339585	442944	288836	429063	393015	239547	325407	635258	370858	689026	189113	326317	270967	361938	459306	733834	192990	129535	110185	553769	734118	856142	0	0	0	0	0	0	0	0	0	7495
		TPP (+)	16	17.5	--	425.044	0	0	0	0	0	0	0	0	0	0	0	0	0	0	0	0	0	0	0	0	0	0	0	0	0	0	0	0	0	0	0	0	0	0	0	0	0	0	0	0	0	0	0
	Lamivudine-Norm. Peak Area
	Class	Compound	Retention Time [min]			MIM				d1 Cells Full Medium, VS1			d1 Cells Cys- Medium, VS1			d2 Cells Full Medium, VS1			d2 Cells Cys- Medium, VS1			d3 Cells Full Medium, VS1			d3 Cells Cys- Medium, VS1			d4 Cells Full Medium, VS1			d4 Cells Cys- Medium, VS1			d5 Cells Full Medium, VS1			d5 Cells Cys- Medium, VS1			Blank Full Medium, VS1			Blank Cys- Medium, VS1			d1 Full Medium, VS1			d1 Cys- Medium, VS1
			from	to	Peak	[Da]				201013_Sample_131	201013_Sample_132	201013_Sample_133	201013_Sample_134	201013_Sample_135	201013_Sample_136	201013_Sample_137	201013_Sample_138	201013_Sample_139	201013_Sample_140	201013_Sample_141	201013_Sample_142	201013_Sample_143	201013_Sample_144	201013_Sample_145	201013_Sample_146	201013_Sample_147	201013_Sample_148	201013_Sample_149	201013_Sample_150	201013_Sample_151	201013_Sample_152	201013_Sample_153	201013_Sample_154	201013_Sample_155	201013_Sample_156	201013_Sample_157	201013_Sample_158	201013_Sample_159	201013_Sample_160	201011_Sample001_1	201011_Sample001_2	201011_Sample001_3	201011_Sample_002_1	201011_Sample_002_2	201011_Sample_002_3	201011_Sample_101	201011_Sample_102	201011_Sample_103	201011_Sample_104
	Stds.	Lamivudine_Neg	2.5	5.5	3.01	228.045				39748	37253.4	38045.8	38143.7	38087.7	37336.4	37492.3	37654.4	37357.9	36209.8	36477.9	36747.8	36954.6	37121.3	36569.7	36530.5	36919.2	35988.4	37823.7	37846.8	37846.2	37210.6	37264	36548.5	37124.8	38562.7	38123.2	36535.3	36682.6	35830	29300.5	30661.1	30614.1	31363	31379.2	31131.1	21592.4	24600.2	25273	25812.9
		Lamivudine_Pos	2.5	5.5	3.09	230.059				602520	627466	619542	618563	619123	626636	625077	623456	626421	637902	635221	632522	630454	628787	634303	634695	630808	640116	621763	621532	621538	627894	627360	634515	628752	614373	618768	634647	633174	641700	706995	693389	693859	686370	686208	688689	784076	753998	747270	741871
	Non-ess. Prot. Amino Acids	Alanine	13.1	14.8	13.57	90.055				13521	14564.3	13909.9	13954.1	15600.3	15642.9	16606.1	16334.6	13236.3	18075.3	16317.1	18609.9	18993.6	16317.1	16089.3	21076	20104.1	23094.2	17761.7	17716.8	17638.1	21405.2	21966.2	22934.3	14323.9	13608.3	11574.2	18585.1	21359.7	21880	9508.21	9018.94	8386.23	6735.73	6824.94	6924.67	20848.6	19487.4	17791.4	16168.9
		Arginine	8.3	14.6	12.3	175.119				3216.67	3488.78	3912.41	3809.9	3687.81	3920.28	3841.57	3384.2	3304.1	3702.88	3619.41	3377.61	3362.32	3463.42	4491.01	3779.56	3882.81	4107.26	4179.51	3733.56	3404.89	3056.76	3268.45	3223.77	3372.18	2597.98	2930.39	3131.22	3314.08	3493.93	21805.9	20027.4	19509.9	19660.2	20263.6	20432	213.799	5568.83	7151.89	8760.22
		Asparagine	13.8	20	14.24	133.061				39290.4	35020.6	32614.7	32610	37283.6	33078.8	34185.5	33689.3	29146.4	31775	31471.8	30004.6	36370.2	36665.2	35755.6	25694	29200	28523.1	37302.8	34713.2	32068.3	26108.9	27105.7	26553.4	28215.2	25184.2	26461.8	22947.8	22835.8	23712.2	90558.2	84842.8	81405.8	71949.6	72724.7	74275.4	114846	113992	107820	94336.8
		Aspartate	13.5	14.6	13.83	132.03				9216.55	8823.4	9047.02	7984.44	11374.8	10059.6	6912.35	7415.19	7765.69	11736	10622.2	11848.5	8345.8	10049.8	9101.15	11558.3	16703.9	14043.2	9432.49	9289.24	8862.9	17177.5	15976.3	18832.5	6618.75	5087.62	5854.17	9977.12	13232.6	12381.2	52203.4	49284.9	46256.7	53668.4	53469.2	51815.1	44124.8	43535.6	44743	52087
		Cysteine	12.8	14.2	13.27	122.027				65.1667	99.1167	132.002	9.53037	4.82721	4.55937	132.712	180.178	173.02	11.4907	9.39894	5.42967	196.077	254.26	262.439	18.9949	20.2899	10.2788	226.507	258.131	257.108	43.3239	22.6152	24.3614	280.953	218.452	252.717	42.0379	35.7171	22.2821	18.9688	23.0797	20.1632	0	0	0.391492	135.933	155.127	116.092	3.39354
		Glutamate	13.3	14.5	13.69	146.046				70086.9	64304.2	67588.7	79185.8	98206.4	87547.5	74384.2	78648	62207.2	92531.1	87991.8	95764.2	98812.9	88638.8	84203.7	92676.8	94466.8	102406	83171.9	82338.8	76351.2	84399.9	82502.9	93213.1	74746.9	60900.7	57469.8	78667.6	87095.9	90408.3	89660.3	86095.2	81675.1	82639.7	83524.7	80850.4	94261.7	95138.4	97363.9	105108
		Glutamine	13.5	14.8	13.88	147.076				45713.1	43834.1	43552.2	114867	130656	119178	63826.4	66033.3	56567.6	125615	138452	124879	84079	96768.3	82865.6	120219	146181	144738	91173.5	83088.2	75919.5	109868	126355	127092	80756.9	70850.3	71004.7	112696	124516	127725	374053	354185	335461	483149	489983	484310	409761	403765	382620	521307
		Glycine	13.8	14.8	14.12	76.0393				5326.98	4947.85	5113.75	4957.15	6222.98	4717.31	6193.46	6166.6	4739.1	7080.66	6423.29	6747.77	7168.37	6536.39	5875.28	7494.75	7539.09	7749.68	6771.44	6254.91	5887.36	7381.93	6993.35	7002.27	5693.47	5193.46	4463.37	6183.82	6375.03	6671.84	2696.55	2496.55	2413.57	2025.37	2071.02	2060.22	3593.06	3576.98	3605.4	3073.85
		Proline	12.1	13.6	12.58	116.071				85030.2	77009.1	80091.3	99187.9	127947	103166	84289	84790.6	66643.2	123873	115314	118820	88479.3	80854.2	82588.1	115098	136683	133154	85953.9	81833.8	71521.8	117865	125808	127697	63079.4	50495.6	60091.5	97464	108503	108301	93722.4	92805.8	89324.4	85993.8	86637.8	88574.7	123633	114993	117250	112953
		Serine	13.8	18	14.24	106.05				15016	13454.9	13356.1	12715.5	13024	12388.7	13791.4	13611.9	11887.4	12676.6	13083.7	13070.8	13709	14292.1	14353.2	12837.8	13537.8	14197.4	12381	11470.1	11229.4	11502.4	12818.2	12747.7	10357	9199.22	10269	10167.3	11188.5	11771.2	35981.4	34303.7	32763.1	30251.8	30731	31003.6	39572.5	38394.1	35570.6	30948.7
	Ess. Prot. Amino Acids	Histidine	14.8	20	17.06	156.077				16590.3	16075.4	19507.8	17571.1	20655.9	19220	21844.7	26018.5	19973.9	22017.7	22381.7	21933.1	29630.8	31608.7	36537.9	26178.9	31081.2	30860.1	31558.2	31935.5	30114.4	27973.8	29407.5	28884.4	25907.8	19287.1	24185.7	23962.2	25394.6	24804	111114	102203	98144.3	86525.4	84594	84983.9	78681.8	69321.6	72670.8	67590.5
		Isoleucine	11	11.3	11.04	132.102				60916.4	57485.7	63478.8	48689.9	61602.4	53187.1	62946.5	71152.7	56029.9	57158	59087.5	58942	80554.3	96019	85217.4	63190	71379.3	75132.4	80847.3	74642	70129.9	62264.6	69719.9	66841.5	64210.3	51455.5	61809.7	62984.5	66417.2	63378.4	194144	192729	178916	138430	142919	143198	147288	142090	147715	117693
		Leucine	10.6	11	10.82	132.102				63998.2	58336	75667.1	66812.7	82878.7	74833.7	65147.7	79164.1	55627.8	83271.4	86036.4	83070.4	95332.2	86355.4	88094.2	81858.8	103366	102926	70009.8	81136.6	73770.8	78657	81568.9	99539.7	66128.1	51143	71348.3	71730.9	85923.5	91649.8	186194	182935	176923	175929	167314	170396	151176	133187	137278	134052
		Lysine	11	12.6	12.38	147.113				77.4165	91.6979	100.323	109.176	100.262	102.299	109.16	112.625	92.1779	104.435	97.6798	97.4556	110.767	91.3219	94.3727	97.3937	103.002	112.014	111.484	109.235	102.878	85.1831	93.4839	86.6514	80.995	62.0093	78.9932	86.5723	98.7348	93.9094	201.205	237.987	216.084	226.484	247.51	237.739	48.5979	50.9701	83.3322	82.1858
		Methionine	11.2	12.6	11.59	150.058				20512.4	20097	24237.7	19652.2	25292.2	22847.2	22781.2	26307.1	19162	25103.9	25185.6	24653.9	30601.3	30063.5	29600.1	23621.2	29817.3	30357.1	26049.1	25547.6	24237.6	23470.3	25290.2	26790.7	23262	18069	22527.5	22929.6	26929.7	26233.3	60495	58385.2	55412.5	56558.3	57093	56900.7	38806.5	39269.3	42820.5	41772.4
		Phenylalanine	10.1	11.3	10.59	166.086				42084.6	35332.4	41502.9	40326.4	49208.1	42791.6	39490.7	47221.9	34299	48418.7	49049	48450.6	52616.2	55384.4	48715.1	48677	57681.7	59878.7	44095.6	45451.2	40957.2	48962.7	49838.3	55706.5	38045.5	31562.9	36407.3	47869.4	52592.2	50658.6	97278.2	97129.6	94906.3	94796.5	92566.3	92174.1	125898	108879	105350	108266
		Threonine	13.3	14.8	13.67	120.066				5447.1	5273.79	5425.72	4832.29	5956.57	5172.85	5803.75	6174.5	4938.86	5821.38	5660.33	5679.61	7052.88	7202.64	6627.76	5589.43	6543.06	6740.38	6275.21	6183.33	5777.51	5509.28	5751.55	6330.09	5505.47	4765.56	5016.65	5543.88	6181.25	6323.49	15945.2	15165.9	14384.7	12870.7	13081.9	13110.5	20794	19359	18203.8	14568.5
		Tryptophan	10.6	11.7	11.1	205.097				11228.5	9342.7	11674.8	9617.11	12310.8	10328.8	10628	12445	8897.87	11257.7	11657.1	11617.2	13641.7	14223.9	12449.9	11608.3	13871.4	14049.1	11354.5	11950.7	10902.5	11433.1	11987	13012.9	9413.1	7521.73	9323	11048.4	12535.9	12259.2	27418.3	27525.5	26929.3	23757.4	23495.7	23624.5	24515.1	20264.2	21731.4	20326.2
		Tyrosine	11.8	12.8	12.26	182.081				24156.6	21388.1	25852.4	24741.4	32317.6	26914.2	23726.9	27657.4	21079.6	29482.1	29585	27431.6	33265.1	36533.9	31053.2	28313.6	35766	35088.4	26229	27819.9	24504	26098.7	28485.7	31318.7	20603.6	17305	23745.1	25735.3	30864.7	29236.5	79713.6	81893.6	79134.4	78331.8	81485.4	81141.7	70053.5	57722	64201.1	58893.8
		Valine	11.6	12.8	12	118.086				55556.6	53473.1	65361.4	57800.4	75157.8	65584.1	59441.3	73742	57039.8	73184.3	68973.6	66378.4	94926.4	99950.1	91305.6	77227.2	92249.1	92272.1	78422.2	81051.4	74316.6	69835.8	76074.4	77861.5	62406.8	56299.1	65282.7	66781.2	79053.4	76898.7	267259	259028	243560	238212	246355	248658	192122	200062	210838	201757
	Yang Cycle	a-Keto-glutaramate	12	13.5	12.57	144.03				228.1	223.957	260.145	501.827	538.789	563.068	312.042	286.117	213.329	570.109	553.531	564.421	292.723	244.035	250.719	738.406	526.118	641.726	197.738	200.003	186.398	413.999	496.833	407.66	171.822	116.714	162.913	439.441	510.307	563.865	156.817	127.358	137.588	124.71	149.644	146.563	112.856	109.103	108.744	124.458
		SAH	12.8	13.5	13.17	385.129				53.9141	60.5835	57.4741	59.7586	74.8468	58.6874	79.7577	68.2756	54.2269	68.7292	52.7182	66.4047	40.1216	28.2449	27.56	67.0581	59.5159	66.3027	28.3215	27.9786	28.6103	73.2343	60.6417	66.479	26.5235	26.5447	23.1079	73.5993	79.2899	64.4811	0.923369	0	0.396919	0.495097	0	0	0	0.926077	0.529384	0
		SAM	11	12.5	11.61	399.145				0	0.434967	1.28785	5.40227	3.1695	18.4294	12.7217	9.41775	4.89473	3.3036	8.84643	8.47228	9.95778	10.7928	11.0785	5.25146	9.45548	7.953	18.001	12.7815	7.4009	5.82147	18.4017	10.1482	16.4019	9.34275	5.64804	3.59744	8.98308	13.8291	0	0	0	0	0	0	3.11324	2.52361	0	0
		Decarboxy-SAM	9.1	9.4	9.24	355.155				2.0114	2.50529	4.4167	5.5098	9.76655	4.17588	5.09267	6.44266	1.61158	9.98548	5.45354	7.11441	7.20226	7.07624	1.09283	12.1672	8.83985	8.78348	2.27326	4.76529	3.52349	13.1989	9.69069	7.1574	0.221698	0.2298	0.545086	8.19552	5.74035	2.80717	2.08088	8.02242	8.83648	5.70981	6.00728	3.88036	0	0	0.482481	1.74376
		Methylthioribose-P	10	11.7	--	259.005				0	0	0	0	0	0	0	0	0	0	0	0	0	0	0	0	0	0	0	0	0	0	0	0	0	0	0	0	0	0	0	0	0	0	0	0	0	0	0	0
		Methylthioadenosine	2.3	2.9	2.62	298.097				8525.93	5914.44	6271.18	5670.53	7112.22	6225.17	5746.94	6083.77	4896.81	4753.85	4457.44	4699.09	5709.52	4579.14	3847.3	4381.26	4182.62	4309.36	3619.45	4422.33	4398.15	5260.45	3912.54	4871.11	4128.45	4153.73	3482.3	4923.27	5076.17	4469.63	39.5404	39.1262	63.4296	5.49898	5.10965	0	7112.96	5046.02	5273.69	306.204
		N-Ac-Putrescine	12.1	14	12.74	131.118				200.574	147.744	221.298	88.4064	115.567	98.987	225.462	321.692	344.315	141.842	66.0516	81.1383	144.405	136.13	194.035	40.4916	59.2387	43.81	179.795	221.48	171.473	49.6987	53.5871	48.4937	53.3313	46.3497	55.5685	68.8043	46.7229	47.7491	127.984	120.464	118.279	125.685	125.455	110.563	94.7357	120.019	114.631	117.137
		Putrescine	12.6	13.4	12.98	89.1073				171.716	180.465	162.386	170.319	147.266	165.258	166.035	165.877	160.426	159.195	179.429	215.002	227.137	245.323	250.624	201.628	228.105	235.319	217.982	216.944	218.122	184.101	187.775	215.695	207.459	194.166	216.17	172.076	149.772	162.737	912.493	950.011	880.272	819.303	849.931	892.656	952.533	930.337	786.84	856.524
		Spermidine	12.2	13.9	13.02	146.165				3.71218	5.98939	6.32352	6.10788	4.13589	4.97836	4.6533	5.58875	6.62829	6.19615	8.15353	6.40992	3.80743	5.04171	6.2504	4.13247	5.78468	4.61345	5.77049	7.09	7.79591	5.85815	6.17874	6.76506	9.74672	7.4971	7.5534	5.61853	6.17718	9.74317	93.4489	85.8054	75.078	66.264	70.5016	62.3363	31.8151	45.3012	45.1312	50.587
	"S"-Metab.	Cystine	15.1	18	16.94	241.031				2068.35	1598.65	1680.78	315.184	209.202	149.153	1345.63	1518.02	1341.57	256.901	173.213	172.421	1893.97	2164.08	2703.78	373.137	290.81	221.112	1928.27	1885.02	2026.2	379.727	307.304	330.236	2036.03	2615.16	2750.23	505.414	338.382	278.501	83036.9	80164.9	78292.2	7615.67	4017.98	3102.33	61168.2	72953.7	77335.5	9190.89
		Cystathionine	15.7	20	16.34	223.075				21.1284	51.0976	29.7228	42.4606	53.8061	52.9467	25.1897	31.6043	39.0471	89.6008	52.0216	41.0161	69.7489	58.3813	84.3058	52.7883	59.7679	51.961	49.197	43.6988	41.2135	50.2541	53.368	46.9402	34.1962	38.0896	36.5519	29.7575	39.4525	36.6748	336.567	303.986	285.315	312.937	307.143	301.096	342.273	395.058	379.061	390.26
		Homocysteine	11.9	13.5	12.3	136.043				55.5874	56.002	65.2784	63.5457	75.3411	66.8976	71.2873	79.9836	61.8652	67.7603	71.1012	60.982	92.9732	105.598	95.6075	80.7019	95.7208	96.2108	77.7226	74.5486	65.5356	73.0048	73.7898	74.9777	50.9638	46.7371	56.825	78.7944	90.0473	90.0816	89.1161	106.741	98.7182	83.5916	73.9108	72.2816	116.579	96.981	110.631	81.5414
		Homoserine	13.2	14.8	13.67	120.066				5448.53	5276.79	5429.03	4836.23	5961.31	5176.11	5807.37	6178.36	4942.6	5824.79	5663.13	5684.35	7056.36	7207.02	6633.1	5592.03	6547.54	6745.33	6279.27	6187.66	5781.59	5513.01	5755.68	6334.77	5508.34	4768.97	5020.05	5546.74	6186.23	6326.9	15951.5	15175.2	14394	12879	13090.6	13118.2	20812.8	19384.9	18224.1	14586.1
		Glutamylcysteine	13.2	13.6	13.37	251.07				311.537	348.568	385.786	142.789	123.164	102.509	368.44	371.193	347.011	144.8	154.968	200.189	345.6	369.068	376.186	204.353	267.115	235.433	292.775	318.898	303.607	302.331	294.697	355.588	344.861	293.862	311.192	350.015	345.639	379.618	0	0	0	0	0	0	4.22929	0	2.08426	0
		GSH	13.1	14	13.53	308.091				16268.2	16577.5	18650.6	1796.17	829.364	650.845	19403.8	19774.6	16772.3	1722.02	1065.77	882.58	18008.2	15844.8	15525	1433.96	1035.78	827.55	15207	15314.1	14799.3	1654.02	1135.18	951.083	14367.6	11997.4	12232.8	1498.63	1041.72	935.725	77.2967	78.8708	79.225	49.7608	51.5823	55.5317	439.8	353.694	284.858	219.974
		GSSG	14.2	15.2	14.65	613.159				321.802	275.243	367.043	24.5685	2.92436	8.00727	397.741	522.935	402.541	19.8985	7.36665	2.85732	399.888	420.317	385.652	27.0485	9.13124	8.13732	316.078	377.228	361.57	41.6475	12.9347	4.97479	301.427	309.555	266.258	19.9105	7.79905	3.23568	0	0	0	5.20448	1.67389	4.23046	0	0	0	0
		Taurine	13	14.1	13.4	124.007				23171.4	19914.4	20228	15943.2	17750.9	14911	19691.8	19434.9	14966.9	17158.9	14787.3	17559.4	22155.2	19053.5	17418.4	25966.8	26254.3	25271.6	20150	18432.9	17167.6	30769.4	28294.2	27672.9	12510.7	9803.36	9064.4	18846.8	19827.8	19237.9	4687.44	4658.3	4526.84	4657.04	4769.71	4622.99	2561.86	2463.42	2568.7	4838.71
	Trp-Metabs	5-Hydroxytryptophane	10.5	11.3	10.82	221.092				123.696	79.7162	67.4254	126.857	145.57	141.419	92.1863	76.3161	51.8718	156.296	134.115	147.685	78.3667	79.1408	68.613	173.809	140.1	190.083	19.419	40.9403	36.713	137.569	142.116	149.786	33.011	53.6988	40.2524	132.36	118.929	168.611	0	5.57139	15.0864	8.48008	0	2.71048	6.3601	8.83546	0	0
		N-Formylkynurenine	10.5	12	11.63	237.087				26.0016	35.4171	21.4633	64.7413	72.5221	82.9399	31.4788	27.4352	25.2178	91.1928	77.2108	82.6201	32.9619	62.0594	51.6885	87.5721	95.267	100.609	31.0352	29.8879	26.3895	72.7383	81.9975	74.3454	17.9451	33.6264	22.4273	73.1501	84.5736	95.3715	165.312	188.42	204.953	571.556	605.223	596.032	41.5701	35.235	33.0603	224.584
		Kynurenine	10.3	11.3	10.7	209.092				170.558	128.887	153.522	402.416	517.235	432.468	162.656	197.567	142.478	434.507	458.644	443.067	288.637	319.643	256.549	472.303	609.389	607.664	244.808	242.419	227.243	451.778	507.331	584.954	214.226	154.711	213.497	451.634	517.371	515.459	405.635	389.205	382.401	952.444	975.977	963.75	583.5	428.418	468.541	1125.1
		3-Hydroxykynurenine	11.5	12.6	--	225.087				0	0	0	0	0.363101	0	0	1.09063	1.02838	1.84602	4.28482	3.45939	4.13217	4.3836	6.89629	3.62691	4.87489	5.32879	7.08612	7.57584	8.13694	10.0635	6.2764	7.34989	11.149	11.4066	11.0906	9.93333	3.90223	6.75319	0	0	0.734241	0	1.12264	0	3.35749	1.26653	0.807009	0.408788
		Indoxylacetate	2.3	2.8	2.6	176.071				1972.67	1399.48	1721	2667.35	3077.45	2700.61	1229.51	1522.22	956.3	2496.18	2885.42	2665.75	2124.45	2403.8	2110.88	2792.73	3318.18	3367.06	2025.03	2317.66	1912.26	2983.26	3208.67	3332.37	1433.37	916.323	1828.69	2758.01	2895.97	3103.52	25089.9	27499.3	25684.7	26819.2	26974.6	25615.4	49119.6	38344.8	34837.5	38938.4
	Gly Metab.	Creatine	13	14.2	13.47	132.077				168992	156704	165087	149616	174548	165288	167616	171684	139209	208879	183634	201145	211597	198933	182079	260277	275846	287475	191370	182680	174537	271487	263252	255392	168212	144473	131295	239266	249455	250917	143841	144617	137766	128728	134473	137082	153267	142874	149359	151600
		Creatinine	7.3	9.3	8.39	114.066				53741.8	49190.5	62055	57585.7	70699.1	61426.7	56269.8	65512.2	45740.1	71467	71745.5	72154.8	77281.5	80613.7	74374.4	84474.4	97859.8	102104	66684.4	66060.3	60278.4	73718.4	84862.1	82194.2	53534.4	45852.4	57584.5	75119.9	87436.1	84362.9	271799	262165	243493	238213	245627	252513	224287	216747	208517	216496
		Sarcosine	13.2	14.1	13.57	90.055				10615.4	11601.7	11119.2	11711.8	13109.9	13331.4	13179.2	12806	10393.8	15341.6	13902.7	15698.3	14844.3	12665.7	12309.7	17511.4	16669.6	19357	13447.7	13429.6	13470.2	17332.6	17885.7	19232.2	10693.7	10207.7	8536.4	15179.1	17996.7	18358.4	8175.27	7827.78	7309.26	5895.25	5982.53	6070.63	18681.9	17369.8	15788.9	14545
		Dimethylglycine	14.1	15	14.43	104.071				2653.05	2114.05	2598.38	1599.56	1781.16	1267.82	3581.66	3591.41	2759.64	2741.28	2338.61	3049.98	4157.1	3420.43	3758.12	2570.26	3441.95	2723.44	3944.38	4000.86	3802.34	2920.48	2592.06	2944.42	3198.38	2661.65	2572.5	3308.08	3559.09	3152.84	256.581	236.835	235.552	161.9	176.466	169.404	948.247	888.126	870.886	653.256
	BCAA Degr.	3-Methyl-2-oxobutanoate	3.4	5	3.62	115.04				1963.11	1333.82	1777.13	2001.81	2087.62	1676.59	1406.39	2358.58	1456.05	1823.42	2425.95	2176.02	1975.02	2070.32	1967.95	2265.61	2274.51	1552.66	2408.98	2117.18	2092.95	2108.28	2457.97	2729.31	2950.15	2992.15	2784.85	2021.03	2827.47	3343.08	3803.91	3978.65	4209.88	3084.07	3239.68	3385.13	3983.64	2566.71	4954.6	3531.35
		3-Methyl-2-oxopentanoate	2.35	2.7	2.56	129.056				6699	8271.45	8126.31	10842.7	11378.5	10333.5	9365.13	11567	5395.44	9975.52	10271.1	8440.52	17487.2	15871.2	13355.7	13219.3	11114.6	12923.8	12454.8	12396.8	13995.1	8899.8	10938.5	12078.1	7475.31	9693.26	8314.43	8372.96	10836.9	10463.7	7051.74	7825.82	8671.34	3926.95	3497.3	3537.33	91619.1	97949.1	117602	119051
		4-Methyl-2-oxopentanoate	2	2.4	2.18	129.056				16280.1	21898.6	19375	26905.3	26574.5	25811.1	21753.2	28027.4	12899.6	23167.8	23492.8	20347.7	37148.8	35430.4	30392.1	29299.6	25052	30198.6	28825.9	28697.1	30521.2	19243.3	23544.2	28113.8	17131.1	23466.1	19146.8	19306.4	23277.2	21983.5	17252.8	20214.3	20620.4	9128.38	7791.05	7932.2	291733	262603	306677	317340
	AA Deriv.	Carnitine	13.8	15	14.14	162.112				50592.4	47421.5	53838.9	40405.4	51707.1	44655.2	65044.1	74644.2	56206.8	55568.4	48465.7	57198.6	104948	100896	92177.5	77240.2	81648.9	87113.7	102952	102241	96669.8	80075.3	75300.6	74259	99275	86695	83957.4	102125	97659.9	97506.3	39342	37140.5	34922.3	34424.1	35630.9	35728	29277.1	29177.6	33605.5	33737.1
		Choline	12.2	14	12.74	104.107				42886	40862.3	47865	44439.5	62490.6	53576.9	41561.3	51788.9	41587	71006	64212.1	70797.9	68770.6	58556.5	56883.1	77440.4	98146.4	100408	58011.6	56777.9	53993.2	72483.9	69030.2	78219.2	69129.3	52530.2	59245.5	72982.8	83690.8	80772.8	31750.1	30081.4	28544.8	26042.5	26810.4	27175.6	20703.1	21018.2	24444.6	19947.3
		GABA	14.1	15	14.43	104.071				2653.05	2114.05	2598.38	1599.56	1781.16	1267.82	3581.66	3591.41	2759.64	2741.28	2338.61	3049.98	4157.1	3420.43	3758.12	2570.26	3441.95	2723.44	3944.38	4000.86	3802.34	2920.48	2592.06	2944.42	3198.38	2661.65	2572.5	3308.08	3559.09	3152.84	256.581	236.835	235.552	161.9	176.466	169.404	948.247	888.126	870.886	653.256
		Phenylpyruvate	11.9	12.7	12.27	163.04				24.4049	19.9648	20.2397	34.907	35.3017	34.1344	24.6564	28.514	22.0135	35.7203	36.6974	37.908	32.3926	18.321	29.1771	32.4694	33.7797	42.9922	32.4485	29.1363	22.1345	36.6871	31.6503	37.3393	24.0603	23.235	28.5651	34.5568	41.26	42.2509	34.2439	30.3003	15.1708	33.1926	36.1715	34.4306	3.49586	3.13655	4.48241	22.0963
	Glycolysis	Hexose-P	13.7	15.3	14.25	259.022				4276.18	3528.99	4302.68	4312.97	5192.02	4438.34	4704.43	5322.22	3828.78	4705.46	5389.6	4789.94	4642.51	4086.85	4458.87	4993.99	5157.1	5101.41	3393.67	3137.67	2963.38	3725.65	4101.12	3889.03	2721.34	2412.11	2709.09	3402.94	3957.83	4412.05	46.1966	37.535	44.0081	7.35441	21.9166	17.5372	87.1765	88.7298	41.358	54.0046
		Fructose-1,6-P2	14.3	19.5	15	338.989				706.772	672.853	880.861	2335.17	5067.29	4497.81	1586.71	1387.54	1052.74	2399.26	2931.22	2255.98	1207.52	1027.46	999.04	1759.4	2417.88	2395.09	982.256	784.249	626.591	1437.05	1414.84	1628.55	708.413	526.297	564.953	978.532	1102.36	1290.96	7.58433	8.22058	2.96656	1.64506	0	0	0	0	3.53659	0
		Dihydroxyacetone-P	13.7	14.7	13.99	168.991				683.153	502.808	646.345	1524.31	2230.39	2027.26	659.283	788.969	474.454	1170.44	1544.96	1188.58	623.151	673.342	796.295	1268.99	1346.26	1562.34	633.989	572.247	477.007	961.356	1064.75	1209.26	521.796	376.728	565.255	897.749	1183.52	1193.68	2.66136	2.421	0	0	0	2.24839	0	0	0.974562	0
		Glyceral/-on-P	13.6	14.4	13.99	168.991				584.486	423.388	559.037	1366.03	2008.6	1784.59	566.833	685.005	399.157	1027.97	1381.5	1041.22	516.08	583.269	686.294	1136.46	1172.3	1404.14	545.908	492.568	397.995	852.104	948.825	1076.19	453.627	324.208	472.586	794.065	1041.9	1068.13	1.33328	2.421	0	0	0	1.12637	0	0	0.974562	0
		3-Phosphoglycerate	13.8	14.4	14.21	184.986				634.753	576.594	887.836	952.401	1006.99	963.883	846.045	1078.04	562.189	943.533	1324.73	1049.1	883.991	1118.53	1090.28	1413.14	1294.49	1680.18	1016.92	1001.78	848.888	1126.19	1392.65	1453.46	679.511	579.041	802.92	904.819	1208.9	1566.28	0	0	0	0	0	0	1.4748	0	1.41399	0
		Phosphoenolpyruvate	14	14.8	14.34	166.975				1987.37	1933.17	2626.31	2830.61	2429.91	2636.67	2520.3	2985.34	1859.61	2945.22	3812.32	2849.19	2968.03	3881.32	3698.44	3787.2	3943.31	4676.62	2938.24	2863.58	2470.07	3071.04	4198.32	3835.61	1906.23	1683.42	2858.58	2876.19	4198.64	4649.39	0	0	0	0	0	0	1.5103	0	0	2.53313
		Lactate	9	13.1	9.51	89.0244				518503	507417	629174	577060	685362	598115	584976	673319	494933	678699	668626	674541	761406	692759	718149	743316	794632	881610	648266	632488	584830	802564	840985	906017	538487	500359	516865	699357	755752	828427	363083	348385	330009	297285	300722	302538	455599	446691	475710	414835
		Pyruvate	4.3	9.2	6.25	87.0088				73458.1	102723	107488	104681	92174.1	118134	122689	129942	83681.6	102140	96744	89735.2	155870	114757	104506	130866	91073.2	140266	113352	107140	128707	95775.2	139256	132093	66100.3	92399	74625.1	88418.8	132072	129631	35858.6	34563.5	33346.6	13181.9	13477.2	13697.9	309044	276189	336233	317595
	PPW	Gluconate	13	20	13.83	195.051				5053.75	5219.98	4924.03	5573.39	6171.44	5605.74	5190.19	5174.13	5062.66	8636.86	7433.97	8301.62	5011.9	5167.69	4915.85	8847.9	9678.72	10172.9	4756.28	4543.28	4585.78	8857.75	8470.95	8979.36	4473.98	4041.85	3584.46	8297.53	9030.32	8652.6	7956.3	6805.56	6352.67	7578.77	7860.41	7881.02	4684.88	5273.45	5607.11	7692.6
		Phosphogluconate	14	19.7	16.08	275.017				653.487	874.665	1104.61	1241.86	1271.22	1411.61	1372.23	1693.12	1138.24	1290.49	1273.99	1167.37	1505.83	1311.88	1272.01	1734.05	1260.91	1589.42	1124.51	1221.49	1175.86	1212.18	1409.04	1165.09	788.159	609.135	681.084	1158.46	1350.41	1467.6	0	0	0	0	0	0	1.67166	0	0	1.92217
		Pentose-5-P	13.5	15.1	14.19	229.012				1578.32	1432.6	1648.14	2009.96	2420.89	2544.4	1844.68	1756.03	1133.17	1950.99	2205.95	2075.67	1733.08	1995.16	1939.68	2530.98	2654.94	2815.66	1638.95	1787.73	1562.23	1945.11	2012.33	2228.05	1754.25	1210.23	1852.02	1895.78	2208.27	2238.2	21.2479	24.6563	29.0846	21.9457	26.644	20.2072	42.8462	43.0606	37.4809	14.3381
		dRibose-P	8.5	11.2	9.83	213.017				250.357	326.159	307.251	370.024	396.059	416.343	352.834	346.328	404.436	416.807	426.77	398.367	367.211	385.861	498.157	462.075	512.854	519.862	447.576	426.793	449.152	364.968	457.286	515.707	534.051	451.543	513.17	520.602	560.914	607.157	40.0563	33.3743	26.6991	91.6424	99.3477	103.598	8.30116	7.81965	3.22568	12.4852
		PRPP	14	15	14.36	388.945				29.6047	37.2	43.4036	24.7129	25.2827	22.6298	33.4805	32.3579	29.8841	29.0397	20.8866	40.7736	63.7173	50.3858	51.8121	36.1595	42.5768	32.0117	51.7861	58.8366	62.3064	49.8206	45.6753	59.1565	46.3304	53.7195	37.002	35.9042	38.9776	30.0015	0	0	0	0	0	0	0	0	0	0
		Erythrose-4-P	13	13.6	13.4	199.001				12.2669	13.9758	15.0496	7.74453	8.72721	6.6982	13.9239	11.9599	7.75771	5.25723	8.19027	3.26526	7.78275	13.6836	13.8305	8.1161	7.72454	5.88094	9.23096	8.91517	8.22628	5.0244	7.11092	5.551	2.915	4.36455	4.54512	5.3961	6.63693	9.24627	0	0	0	0	0	0	0	0	0	0
	Carbohydrates	NANA	11.6	14.7	13.18	308.099				2138.42	2083.36	2607.47	793.639	979.95	871.218	2324.35	2840.69	1995.89	1328.89	1225.55	1301.09	3222.43	3179.01	3722.8	1662.97	1792.47	1856	3073.98	3238.42	2995.42	1568.82	1469.04	1709.76	3365.07	2325.89	3677.24	1986.84	2267.82	2195.57	18107.2	16984.8	14247	2829.55	2936.83	2907.12	18466.8	18775.5	17382.3	5387.65
		Glucosamine	12.2	13.55	12.72	180.087				81.8291	97.4778	112.919	101.604	136.126	127.984	76.4075	123.442	124.561	161.553	202.791	136.095	228.296	455.677	346.376	175.499	374.946	269.35	208.916	254.714	211.68	116.317	176.596	187.482	155.479	88.2071	305.104	142.927	233.088	180.25	3561.54	3518.62	3475.9	3164.52	3279.75	3347.38	3828.49	3568.5	3075.79	2405.75
		Glucosamine-P	13.6	14.6	13.89	258.038				74.8517	67.1897	82.1216	95.9134	106.43	94.3111	90.1447	106.504	73.3591	111.623	110.311	115.999	122.269	106.011	119.919	123.865	116.444	142.813	108.675	118.522	102.228	125.526	114.27	127.008	119.13	105.845	113.582	135.291	145.312	169.152	22.5968	16.6918	22.1183	16.0351	14.2277	15.2943	20.3035	18.8457	23.0344	33.8626
		Glycerate	12.5	14.2	13.16	105.019				301.814	354.952	374.752	486.244	506.042	513.363	411.629	417.912	344.113	560.764	530.204	540.809	441.282	465.332	411.269	595.433	521.075	654.05	358.71	345.951	325.05	435.387	521.788	528.895	290.539	318.708	302.193	390.935	450.86	486.393	949.055	853.902	821.461	824.76	846.716	857.841	628.209	692.044	703.82	807.169
		Glycerol-3-P	13	19	13.91	171.006				2478.82	1829.3	2446.05	2554.3	3803.68	2958.6	2195.78	2465.77	1824.34	3688.72	4060.9	4159.03	3397.67	4589.92	4607.31	4583.09	8384.71	6767.34	3454.62	3732.81	2975.39	5340.21	4671.06	6425.41	3888.97	1881.37	3722.47	5411.02	6544.64	6143.93	33.9613	35.1899	32.671	13.934	7.2865	6.39742	115.938	83.8534	57.6761	63.3087
		Acetoacetate	7.5	10	8.77	101.024				656.995	562.701	533.513	637.496	785.714	540.491	576.656	528.447	480.805	440.669	509.491	442.223	620.36	412.498	447.282	622.424	566.468	553.439	331.312	546.896	415.961	469.373	427.55	543.805	310.638	332.048	399.453	496.466	449.357	495.469	742.419	635.785	780.501	528.595	595.042	716.003	540.951	511.485	515.57	601.807
		Mevalonate	8.9	9.9	9.57	147.066				120.223	101.055	115.024	111.378	137.968	158.835	125.242	119.594	113.752	134.655	151.891	162.02	147.378	160.901	144.305	155.704	170.878	165.344	109.678	123.34	112.83	155.164	168.115	168.28	111.062	91.2212	105.291	146.913	195.152	183.424	270.79	270.463	253.366	249.094	248.216	241.264	278.28	251.622	265.996	242.217
		Mevalonate-5-P	14	15	14.23	227.033				41.1404	25.6933	26.5908	43.176	44.2122	40.0911	35.6369	33.9814	22.471	30.543	30.1993	20.4832	37.2985	28.1036	32.4823	20.7858	24.0162	21.8199	34.2739	28.908	26.9445	14.878	18.4244	22.9098	15.1167	8.68923	11.5944	11.2828	15.5847	12.7476	57.3138	62.0269	40.0057	50.332	47.3266	48.9044	38.4005	54.1463	49.3142	49.6327
	TCA Cycle	Citrate	17.1	20	17.55	191.02				4442.65	6028.66	3888.02	5455.95	7360.37	6455.04	5805.72	4210.79	5428.36	7688.45	7281.16	6916.28	7141.87	5040.52	5732.09	6943.63	9119.15	6642.97	6373.57	5474.94	5789.05	5518.43	6217.73	6433.29	4292.84	3840.17	4286.67	5294.79	6426.75	4710	14567.1	14833.3	13955.7	9740.57	11824.8	9516.68	10210.6	10214.4	9557.78	9251.8
		Aconitate	13	14.7	13.69	173.009				331.881	540.392	407.903	595.576	598.939	713.805	462.846	417.626	388.783	689.21	500.784	438.782	689.514	661.488	494.489	648.291	441.852	623.957	569.749	535.484	619.88	457.061	583.642	537.695	502.877	693.772	478.311	359.513	494.495	523.04	1752.85	1681.25	1680.2	1426.2	1461.23	1484.88	1617.08	1679.23	1818.49	1860.65
		a-Ketoglutarate	12.8	15	13.38	145.014				3903.22	6288.5	5171.86	9204.41	6637.71	9900.19	7421.78	7321.45	5438.81	6354.21	6883.92	6045.97	8958.07	7014.69	6616.48	7928.76	4062.72	7422.75	7750	7480.64	8275.97	4104.51	6141.35	5367.88	5012.55	6771.27	3954.59	4556.78	5705.6	6519.24	2376.94	2336.13	2232.78	1705.23	1754.82	1718.98	6613.43	6624.73	7719.07	9379.58
		Succinate	13.1	14	13.44	117.019				6835.07	6314.98	6635.9	6381.6	9135.63	7626.31	8901.7	9438.67	6217.13	15942.2	13448.9	15932.7	12907.7	12061.3	10045.1	21474	26861.9	26979.4	9787.36	9484.28	9260.92	21914.3	21219.7	25795	7470.9	6023.7	5965.73	15426.6	19878.5	19378.3	30113	26215.9	25032.1	24988.9	25080.6	25139.6	18657	19922	21276.4	22016.8
		Fumarate	13.2	14.1	13.6	115.004				2297.38	2226.25	2409.08	2976.47	3394.97	3486.55	2408.66	2639.43	2285.05	3911.29	3769.82	4301.07	2995.1	2693.7	2829.37	4907.03	4857.37	5325.59	3236.72	3159.91	2937.99	5750.44	5984.15	6583.35	2560.66	2398.17	1960.2	4781.29	5109.18	5390.49	882.11	845.595	770.757	838.866	839.13	811.558	680.486	653.423	708.134	802.339
		Malate	13	20	18.17	133.014				13277.4	27333.5	37481.1	58635	80150.4	85383.4	60500.9	56732.9	53313.9	89517.2	94027.5	103787	82500	78157.6	65493	124722	126584	162284	97481.5	75502.1	67516.7	130586	163019	172143	87518	62630.7	52151.1	73290	104307	118824	14464.2	11882.4	9890.72	8801.48	8102.94	7585.75	3836.03	4000.1	3613.01	3863.46
	Urea Cycle	Carbamoylphosphate	19.3	19.7	--	139.975				0	0	0	0	0	0	0	0	0	0	0	0	0	0	0	0	0	0	0	0	0	0	0	0	0	0	0	0	0	0	0	0	0	0	0	0	0	0	0	0
		Citrulline	13.9	16.1	14.33	176.103				828.652	790.675	963.894	646.5	697.539	752.706	865.918	1003.88	791.762	700.745	859.39	790.73	1213.48	1313.76	1463.49	759.362	967.176	926.989	1134.08	1223.04	1204.81	635.571	771.066	784.878	1064.68	819.263	1224.46	635.802	724.738	757.716	6957.44	6569.34	6305.37	5044.97	5120.92	5183.71	11375.2	10904.5	10359	7946.74
		ArgSucc	14.4	16.2	14.79	291.13				900.267	888.268	984.867	982.901	1076.25	1118.19	873.535	902.527	770.092	1168.42	1131.99	1381.51	845.819	655.668	847.311	1405.76	1351.06	1631.36	904.152	842.468	845.402	1702.21	1642.87	1678.95	642.508	584.716	513.169	1112.15	1185.76	1405.23	112.248	107.505	98.8457	39.912	37.3233	48.1954	151.595	170.71	140.31	130.523
		Ornithine	14	15.3	14.35	133.097				20.2892	15.3939	20.0248	12.273	16.0122	18.8428	10.5323	12.36	5.69679	25.6036	28.5144	21.4281	11.409	20.166	16.9519	37.7772	30.2189	33.0567	13.133	12.9662	12.3931	22.4938	25.0969	26.9192	10.8091	9.16551	13.9569	13.781	18.6399	30.9582	194.944	119.825	110.202	83.4031	73.7131	80.7594	136.498	135.26	127.786	106.623
		N-Acetylornithine	12.7	14	13.23	175.108				574.048	582.513	634.232	613.482	790.224	742.562	646.034	719.882	512.147	619.683	645.345	589.846	760.096	851.501	725.095	517.745	654.66	677.889	566.5	605.4	580.497	477.106	528.641	582.382	515.072	441.575	565.248	472.739	563.469	511.732	4867.38	5237.69	5255.5	4817.36	4900.01	4850.17	8565.79	8013.9	7901.99	7162.24
	Purines	FAICAR	14.5	19.5	16.5	367.065				25.7121	21.4516	47.6749	35.2973	98.3052	59.0538	38.9541	64.1282	20.2815	73.4008	81.4001	91.0326	124.728	130.712	81.7188	75.2987	135.748	144.616	59.4747	59.7631	40.6358	75.7049	98.4159	143.91	33.491	13.7211	25.5952	59.6815	111.159	105.888	346.504	339.18	319.908	282.649	283.037	290.91	60.5661	56.8163	102.845	108.107
		Adenylosuccinate	13.9	14.8	14.43	464.081				122.656	124.159	133.995	117.919	163.921	113.573	120.19	100.943	103.352	138.218	120.802	163.095	62.8191	43.7447	49.1986	133.651	121.958	132.477	66.943	58.2591	63.457	236.026	205.553	195.397	43.6017	62.5618	35.309	141.861	131.894	156.522	0	0	0	0	0	0	0	0	0	0
		Adenine	2.8	8.6	4.79	136.062				6325.68	7337.67	8738.21	10621.2	13011	12795.4	9602.09	10249.7	9088.47	11357.8	11679.8	12240.4	10650	9932.5	10088.3	11993.9	11957.3	13511.7	9820.56	9932.34	10330.3	12754.3	13018.1	12160.8	10207.2	9428.2	8595.09	12005.5	13810.9	14605.6	2837.49	2708.41	2724.16	1349.23	1352.04	1383.58	3578.53	4459.82	3375.36	3950.27
		Adenosine	4.2	8.7	5.3	268.104				4750.16	4727.07	4634.22	3981.4	4904.83	3947.36	5182.69	5130.75	5256.95	4018.02	3451.39	4626.97	3648.57	2858.98	2490.38	4830.82	3949.74	4481.54	3170.97	3094.76	3338.02	6222.35	5705.88	5642.57	3177.5	5100.19	3176.4	7079.96	7075.12	6895.95	119.312	153.943	163.576	35.875	51.8854	55.8885	189.185	74.86	161.344	150.361
		AMP	13.2	16	13.54	346.056				7415.52	6992.93	6712.19	5688.38	7453.66	5342.93	7706.82	6509.91	6880.21	6384.1	5674.99	6918.56	3708.44	2797.64	2893.41	4600.11	4833.91	4325.92	3618.7	3466.88	3480.68	7723.55	6957.19	6569.33	4528.02	6655.67	4410.08	7575.31	7317.33	6820.51	8.38718	7.45465	6.73051	0	0	0	0	0	0	0.997569
		ADP	13.5	19.5	13.89	426.022				9478.98	9412.46	10846.8	11623.9	14062	12161.1	10980.4	9525.87	7783.75	8773.52	8620.61	8359.43	7543.2	6657.08	6975.86	7962.21	7910.25	8235.25	7375.05	7017.57	6514.64	8902.53	9532.02	9039.67	6177.45	6989.61	6085.38	8699.03	9534.79	10068.6	0	0	0	1.46008	0	0	7.45463	2.14886	1.91958	0
		ATP	13.6	19.5	14.21	505.988				4338.25	5050.06	6268.69	7764.3	8913.2	8691.21	5863.58	4907.66	3035.12	4258.35	4345.12	3438.64	4239.76	4175.33	3960.71	4037.56	3266.09	4252.91	3728.62	3301.54	2991.08	3405.82	4535.18	4133.48	1992.63	2017.39	2063.85	3068.73	4157.65	4425.29	0	0	0	0	0	0	0	0	0	0
		cAMP	14	14.7	--	328.045				0	0	0	0	0	0	0	0	0	0	0	0	0	0	0	0	0	0	0	0	0	0	0	0	0	0	0	0	0	0	0	0	0	0	0	0	0	0	0	0
		dAdenosine	2.7	5	--	252.109				0.749642	0.849314	1.22078	0	1.16718	0	0.570615	0.774866	0	0	0.515951	0	2.10432	0	0.299293	0.825172	0.790463	0	0	0.560612	0	0.64169	0	0.832188	0	0.798508	0.585414	0	0	0	0	0	0	0	0	0	27.078	22.3605	26.601	0
		dAMP	13.1	13.8	13.32	330.061				8.69552	8.88565	4.31666	9.48382	13.8439	5.99803	9.70296	5.85182	2.91625	21.0125	19.8658	21.7253	0.988811	0.402702	0	12.9376	14.7391	6.54337	0	0	0	10.8459	6.92787	8.24423	0.296668	1.01069	0	10.2493	6.6244	5.24856	0	0	0	0	0	0	0	0	0	0
		dADP	13	14	13.95	410.027				0	0	0	0.590472	1.37672	0.71743	0	0	0	0.790749	0.642576	2.32818	0	0	0	0	1.55869	0	0	0	0	0	0	0	0	0	0	0	0	0	0	0	0	0	0	0	0	0	0	0
		dATP	13	18	14.42	489.994				0	0.436921	0.502331	1.90325	6.0996	2.93002	0.668577	0.464476	0	0.863851	0.745392	0	0	0	0	0	0	0.783459	0	0	0	0	0	0	0	0	0	0	0	0	0	0	0	0	0	0	0	0	0	0
		Guanine	8.9	10.6	10.43	152.057				1213.8	817.198	715.612	647.983	791.643	611.211	892.086	965.332	641.916	1237.31	949.671	1396.9	554.489	365.674	278.615	1117.65	1214.15	1154.57	310.445	371.3	420.74	1127.72	914.412	1166.75	342.706	274.42	325.22	806.197	909.715	740.536	6.3591	6.27869	2.94177	2.99128	3.4482	0	108.195	84.6084	52.2776	54.7048
		Guanosine	10.9	11.6	11.25	284.099				294.623	303.325	272.602	239.891	248.319	213.822	414.468	338.504	219.348	421.907	338.327	438.031	289.975	198.049	197.118	587.23	688.112	631.022	163.779	202.162	225.725	558.378	506.662	650.482	295.114	174.307	243.543	598.65	650.246	573.966	1.95128	0	0	0	0	0	0	0	0	0
		GMP	14.1	15	14.36	362.051				3344.58	3478.1	3254.07	2442.75	3074.99	2452.54	4510.57	3653.38	3234.33	4830.12	4171.54	5674.77	2985.73	2158.44	2049.48	5870.86	6463.16	6195.25	2265.27	2412.54	2646.92	6954.49	5988.4	6238.78	3713.73	3277.02	2401.33	7301.73	7733.33	6963.32	0	0	0	0	0	0	0	0	0	0
		GDP	14.1	19.5	14.96	442.017				1685.48	1812.62	2159.41	2904.93	3528.38	3307.58	2184.94	1954.81	1535.8	2427.38	2307.61	2231.89	2179.79	1947.04	1906.54	2313.01	2426.65	2549.52	2131.97	1913.22	1726.32	2326.09	2409.29	2341.27	1774.49	1709.06	1466.48	2184.92	2336.6	2600.14	1.26588	0	0	0	1.21026	0	0	0	0	0
		GTP	16	19	16.99	521.983				232.464	275.214	342.4	477.427	524.438	567.444	319.495	233.056	133.79	226.859	227.319	177.125	248.361	253.889	249.494	249.796	215.663	266.545	243.416	238.501	198.149	186.7	238.749	228.375	110.396	104.539	105.548	165.434	231.762	253.674	0	0	0	0	0	0	0	0	0	0
		Inosine	9.5	10.4	10.04	269.088				1547.68	1029.15	1047.62	1450.68	2404.16	1479.69	1246.5	1307.87	704.071	3081.55	2293.13	2414.75	1799.37	1381.42	1206.08	4634.61	4510.36	4798.19	912.459	966.421	935.563	3344.63	2652.57	3564.42	2039.66	872.464	1368.15	4098.46	4195.89	3516.85	0	0	1.1974	0	2.3616	0.90363	31.2317	4.70213	12.4672	12.3808
		dInosine	7.2	9	8.14	253.093				20.3982	14.362	15.0821	37.8659	45.6465	33.8544	8.8333	10.3787	5.26471	106.081	66.4161	79.7067	3.03979	2.54902	1.40405	115.723	103.93	116.378	2.22853	0.671733	0.618987	38.853	28.2848	36.3792	2.34295	0.623928	1.40297	42.721	41.1531	29.9519	0	0	0	0	0	0.653684	0.479666	0	0	0
		IMP	13.5	14.5	13.93	347.04				8242.18	7130.47	6520.1	13368.7	19624.6	15205.5	8586.59	6291.59	5033.03	22866	18618.4	21675.9	10028.3	7075.17	5569.95	22280.3	23664	23461.3	6918.47	7117.67	6801.63	22135.5	15782.1	19249	13048.5	6682.96	5340.08	20147.5	21847.1	20791.4	1.22153	2.95458	1.2361	0	0	0	0	0	0	0
		Hypoxanthine	6	8.9	7.76	137.046				232217	221062	218263	246231	332393	293956	236692	251894	198596	450283	367817	405988	283050	256808	238393	563569	540212	607276	175211	170495	176234	448296	358889	433014	295923	190783	231928	480531	520665	469876	171063	162445	158681	151277	154006	157333	9188.12	8828.04	5359.21	11092.7
		Xanthine	6.9	9	8.51	153.041				352.984	354.518	421.707	356.193	409.937	400.299	398.455	439.806	398.27	475.101	443.347	473.905	505.692	559.455	550.149	652.302	753.624	840.319	475.657	500.779	508.849	626.168	670.789	713.44	566.263	510.035	646.041	854.681	947.949	820.08	2844.67	2788.99	2519.33	2681.21	2842.29	2847.22	3577.21	3085.19	2919.24	3254.78
		Xanthosine	9.1	9.9	9.54	285.083				22.1922	15.4517	19.5907	16.1371	23.9488	19.4018	13.3878	19.3501	15.3419	22.9002	26.415	29.072	25.9563	30.476	26.7358	34.4178	35.2347	38.2059	18.0393	17.7393	18.2927	30.8801	28.6987	28.7988	20.0295	15.3364	22.7648	27.3744	29.5309	30.6506	69.0122	74.6814	72.2351	71.7003	73.7816	74.4337	126.878	78.3478	80.8142	73.3989
		XMP	13.9	14.6	14.3	363.035				32.3512	49.8655	65.9094	138.583	91.2255	153.126	42.0718	44.392	33.1085	100.273	124.048	90.1316	60.1543	63.2112	52.355	112.893	94.5885	147.561	32.3788	37.4768	50.1001	80.7896	89.6834	93.0025	65.2495	42.0904	49.5871	89.044	98.5569	133.024	0	0	0	0	0	0	0	0	0	0
		Uric Acid	12.2	13.1	12.63	167.021				277.24	292.444	323.93	523.553	689.284	636.628	153.347	172.247	282.042	688.336	557.431	462.211	65.1161	112.972	25.61	292.408	398.636	384.958	12.1634	13.2481	10.3496	143.697	166.938	165.908	10.0755	197.671	10.8717	70.995	85.4024	86.8813	975.38	913.352	879.058	2709.41	2767.32	2706.12	534.49	542.745	669.258	1011.05
	Pyrimidines	Carbamoylaspartate	13.6	14.1	13.87	175.036				12.6426	12.5643	10.116	2.21434	0.578709	1.26402	16.4477	17.4854	19.3381	1.56297	5.9483	5.01725	0.685484	5.1398	10.2703	3.62735	8.2889	1.02652	4.54503	3.24574	2.67836	2.44367	4.54473	6.23303	1.74814	1.36291	2.04829	5.26402	8.20179	3.3653	78.3024	78.1192	61.9413	55.4052	56.3025	64.5444	62.816	71.4296	66.904	75.5147
		Dihydroorotate	11.6	12.3	11.82	157.025				3.95298	2.34775	0.358596	4.82977	5.48598	3.65924	2.29449	2.01821	3.18134	7.2165	1.4887	2.41028	0.724139	1.36677	0.719756	1.39641	6.96429	5.54664	0	1.23241	0.959484	1.651	3.18942	7.47023	1.51176	2.09122	1.80696	2.11532	4.66003	4.00687	0	4.74841	0	29.548	15.8036	28.1963	0	1.91383	3.22275	8.76032
		Orotate	9.4	10.3	--	155.01				0	0	0	0	0	0	0	0	0	0	0	0	0	0	0	0	0	0	0	0	0	0	0	0	0	0	0	0	0	0	0	0	0	0	0	0	0	0	0	0
		Uracil	2.5	4.5	3.07	111.02				35364.1	39263.1	36256.8	40900.8	50627.3	49083.5	40198.8	47413.1	44495.5	77827.4	64327.8	79728.8	66200.9	57203.4	53516.2	104285	93563.9	106721	49667.4	51142.7	53905.6	90838.7	73601.9	90921.3	79559.8	61833	60121	95129.2	103562	102210	5786.67	5745.45	5682.49	5140.68	5123.93	5116.07	6804.84	6416.57	6607.88	7069.43
		Uridine	7.3	9	8.54	243.062				20646.9	20765.8	20215.8	20520.6	26004.6	18593.7	26943.2	26279.9	20234.7	41830.4	32608.7	50689.3	33427.6	25281.5	22122.2	65153.1	70270	60749.9	23877.1	24278.8	26281.9	56316.6	48617.1	55193.7	47548.4	30192.7	34695.9	67332.7	73187.6	61214.2	12443.3	12244.2	11385.8	11567.9	11796.8	12081.9	1910.96	1908.28	1818.13	2669.19
		dUridine	2.8	5.5	4.24	227.067				2613.88	1991.41	2060.32	3236.6	3681.97	3303.89	1015.53	1194.27	1316.42	3876.69	3404.8	3864.49	705.345	973.751	905.204	3908.23	4259.65	3861.64	507.181	477.243	354.014	3039.37	2657.01	2927.5	571.551	251.532	381.816	2012.84	2134.6	2141.26	1312.38	1343.93	1345.02	1147.63	1171.87	1190.01	801.612	940.608	994.425	1294.77
		UMP	13.6	14.05	13.83	323.029				6377.62	5927.68	5443.08	6217	7242.67	5024.08	8156.85	6201	6016.65	8801.83	7341.47	10045.2	5813.42	3922.43	3431.21	7653.42	7913.56	6225.95	4225.81	4530.34	4919.46	10726.7	8067.96	8149.94	7802.75	7858.5	4991.96	9122.78	9479.9	9464.46	2.84427	12.5592	10.7829	0	0	0	8.23538	7.08886	9.40068	2.72359
		UDP	13.7	19.5	14.25	402.995				6657.16	6112.55	6774.11	9674.95	10950.7	9525.84	7503.81	6728.01	5048.89	7631.48	7390.9	7522.79	8104.62	6941.29	7023.39	7164.43	7386.7	7209.02	8215.39	7826.5	7468.67	8229.04	7658.54	7393.97	7948.51	8387.15	6926.13	8015.48	7865.99	9451.09	2.06378	0	0	0	0	0	9.83121	0	0	0
		UTP	14.1	19.5	14.48	482.961				2790.8	3310.45	4253.11	7167.81	8243.11	7997.58	4237.46	3860.78	2194.12	4905.85	4643.17	3837.26	5618.85	5537.55	4534.46	4735.91	3698.57	4487.05	4362.56	3990.58	3577.9	3916.19	4662.38	4332.99	2512.4	2428.33	2381.79	3168.56	4178.26	5138.2	0	0	0	0	0	0	0	0	0	0
		dUMP	9.3	11	9.49	307.034				82.0146	54.1122	53.1609	57.4468	69.5552	62.9223	71.3601	62.1943	42.3925	58.7821	50.269	69.3762	107.204	126.094	90.9593	150.416	177.65	181.817	123.164	144.564	129.288	211.726	195.698	198.518	116.087	121.742	121.429	193.186	202.39	217.809	1.7197	1.67769	1.0829	0	0	1.72548	168.759	132.958	163.714	88.9057
		dUDP	10.9	11.7	--	387				0	0	0	0	0	0	0	0	0	0	0	0	0	0	0	0	0.461159	0	0	0	0	0	0	0	0	0	0	0	0	0	0	0	0	0	0	0	0	0	0	0
		dUTP	11.3	12.7	--	466.966				0	0	0	0	0.489996	0	0	0	0	0	0	0	0.483701	0	0	0	0	0.576625	0	0	0	0	0	0.506036	0	0	0	0	0	0	0	0	0	0	0	0	0	0	0	0
		UDP-Glc	13.2	14.1	13.75	565.048				3812.69	3403.88	3587.95	3683.73	4348.37	3493.42	4190.72	4231.68	3624.27	4145.41	3529.52	4693.4	6543.74	5384.39	5264.86	3922.17	4309.44	4356.88	5720.42	5505.23	5634.21	5009.74	4259.3	4788.55	5671.41	5197.54	4993.7	4844.07	5646.97	5319.96	0	0	0	0	0	0	0	0	0	0
		UDP-GlcNAc	13.1	13.8	13.52	606.074				17776.1	16873.1	17036.5	12862	17257.1	17405.5	22881.7	22259.4	20094.2	35327.3	30437.8	30666.7	32381	28709.3	27387.6	47611.8	48339.8	55185.7	27026.5	26178	25947.6	52642.8	49360.3	53451.7	47644.4	40530	37557	68010.7	79189.4	77638.6	0	0	0	0	0	0	0	0	0	0
		UDP-Glucuronate	13.8	14.4	14.25	579.027				3771.12	3613.3	4083.57	4267.3	5256.46	4421.46	5042.89	4773.57	3490.72	6327.7	6974.77	7850.1	3826.57	3445.52	3773.69	8845.08	8405.18	9547.27	3844.27	3897.31	3635.43	8564.45	7661.98	8141.6	3995.98	3047.33	2316.57	10433.2	10775.4	11205.1	0	0	0	0	0	0	0	0	0	1.73463
		Cytosine	10.3	11.2	10.7	112.051				2015.17	1688.79	1664.56	1720.77	2297.9	2025.29	1856.92	1839.86	1540.42	2125.06	1946.62	2470.26	1970.82	1615.75	1404.4	2445.6	2639.37	2618.92	1635.85	1749.78	1763.64	2485.11	2415.9	2435.82	1864.91	1920.57	1504.08	3049.74	3096.63	2773.93	1203.21	1349.66	1343.2	1367.43	1301.71	1297.2	349.176	330.749	291.203	392.551
		Cytidine	10.2	11.1	10.72	244.093				4539.36	3584.89	3672.38	3885.81	5274.02	4482.78	3996.42	3989.82	3350.27	4693.27	4361.19	5613.1	4253.17	3725.83	3075.2	5496.89	6102.3	5944.42	3635.53	3768.7	4112.21	5619.25	5316.4	5504.29	4329.81	4278.5	3455.81	7079.56	7297.47	6610.42	2196.32	2277.53	2321.31	2203.98	2225.81	2129.88	615.478	526.359	434.151	669.144
		CMP	14	19.5	14.23	322.045				2784.53	2692.88	2465.39	2493.32	3194.44	2525.66	3126.26	2616.29	2179.19	3441.96	3066.57	4344.55	2186.31	1455.89	1427.64	3407.54	3394.19	3163.54	1724.56	1785.81	1935.89	4355.23	3798.03	3773.12	2647.57	2656.09	1853.04	4317.83	4628.96	4389.78	0	0	0	0	0	0	0	0	0	0
		CDP	13.6	14.1	13.91	402.011				10.5898	0	0.553831	5.86835	0	1.30982	4.18704	8.73632	5.3275	6.60714	1.60397	4.92873	5.57177	4.48213	4.96285	0	0	5.48976	4.049	0	0	4.66554	7.13428	0.57709	3.80625	10.427	13.1097	5.72143	3.24663	1.03387	0	0	0	0	0	0	0	0	0	0
		CTP	13.9	15.6	15	481.977				193.752	288.946	405.53	671.929	812.588	826.523	366.982	308.041	168.96	375.486	362.262	310.112	395.181	390.491	308.599	349.16	255.729	351.375	318.432	276.857	248.951	288.896	371.625	351.235	152.86	124.63	104.191	203.341	311.364	359.889	0	0	0	0	0	0	0	0	0	0
		dCytidine	9.2	10	9.62	228.098				28.2859	14.8678	14.4002	15.2309	17.2927	7.11258	9.1564	13.9763	6.35861	15.9999	13.8904	16.1162	11.2248	18.5693	4.17818	20.0435	26.1054	21.1222	2.33843	3.46659	2.67307	19.4109	12.7498	13.5956	2.54431	2.43387	3.23582	25.1132	28.9304	16.3085	89.6864	127.989	131.947	118.937	118.785	111.379	1572.38	1318.33	1264.33	866.325
		dCMP	10.6	11.2	10.85	306.05				0.485634	0	0	0.510514	0.491163	0.48249	0.423274	0	0	2.08277	0	1.61084	0	0	0	1.69956	1.57669	2.0924	0	0.369348	0	1.34012	0	0.682913	1.17765	0.384444	0	1.62796	1.51461	0	1.20199	2.67798	0	3.51529	0.897043	2.51947	46.6839	35.0952	25.6142	14.8477
		dCDP	10.7	11.4	--	386.016				0	0	0	0	0	0	0	0	0	0	0	0	0	0	0	0	0	0	0	0	0	0	0	0	0	0	0	0	0	0	0	0	0	0	0	0	0	0	0	0
		dCTP	10.8	11.5	11.26	465.982				3.6094	3.3079	3.89723	5.54974	6.97705	1.95768	6.18635	7.03641	6.18015	4.03286	2.48722	5.04507	3.97838	4.03293	2.1522	6.01981	4.90443	3.41344	3.90935	5.54691	8.9703	3.91243	2.36156	9.66957	7.09265	9.22925	9.0145	2.84491	3.76414	10.7078	0	0	0	0	0	4.10493	0	0	0.628364	0
		Thymine	2.3	2.7	2.61	125.036				163.551	149.803	165.672	150.511	201.092	165.441	165.653	161.8	172.685	244.522	231.547	249.7	138.992	117.085	125.403	182.741	195.383	251.85	130.609	114.336	108.083	253.319	243.784	256.689	147.15	98.8193	97.1247	204.971	228.127	215.288	48.7395	30.408	37.2122	44.042	32.5349	42.9629	12.662	15.8129	9.84345	22.8239
		dThymidine	2.3	3.8	2.67	241.083				505.428	475.057	477.451	550.631	667.6	456.314	472.532	476.766	377.962	1039.77	821.102	1036.51	380.616	280.469	245.985	1023.41	1140.03	1136.42	234.673	238.54	232.074	859.999	709.911	877.452	285.249	125.883	156.463	720.902	749.489	602.61	544.413	558.263	553.966	453.987	448.588	454.885	86.4333	98.2025	94.77	338.742
		dTMP	13.1	13.8	13.24	321.049				158.798	141.419	131.094	111.589	151.925	104.775	167.047	109.218	122.449	151.838	109.761	151.513	46.3635	40.28	28.4154	80.1934	78.4786	72.7336	28.1563	34.189	33.1538	91.8589	67.6498	68.4986	26.3261	35.9571	22.1688	71.4504	54.9975	51.5347	0	0	0	0	0	0	0	0	0	0
		dTDP	13.5	14.2	14.05	401.016				5.38458	9.60488	23.2665	26.3931	47.5855	25.8766	9.60859	7.15877	4.07772	9.93669	11.2369	5.26675	2.2599	1.86004	0.696539	5.46362	2.1326	1.3867	1.84475	0.815069	0.642868	0	0.85298	2.32157	0	0	0	0	0.800591	0.734678	0	0	0	0	0	0	0	0	0	0
		dTTP	13.5	14.2	14.13	480.982				1.03488	1.7116	4.3683	20.9778	19.2963	14.7288	1.23265	2.27615	2.73234	1.76869	2.60877	0	1.56874	0.767268	0	3.20059	0	1.41191	0	0	0	0	0	0.942231	0.679156	0	0	0	0	0	0	0	0	0	0	0	0	0	0	0
	Flavines	FMN	12.3	13.3	12.86	457.112				0.363964	0.41752	1.2526	0.384865	0.593646	0.986281	0.666159	0.425597	0	1.27871	0.976615	0.175623	0.215104	0.766941	0.187558	1.43777	0	0.297152	0.573799	0.582541	0.921744	0	0.373677	0.223852	0.252476	0.361223	0	0.82965	0	0.181649	0	0	0	0	0	0	0	0	0	0
		FMNH2	9.3	10.6	--	459.128				0	0	0	0	0	0	0	0	0	0	0	0	0	0	0	0	0	0	0	0	0	0	0	0	0	0	0	0	0	0	0	0	0	0	0	0	0	0	0	0
		FAD	12.3	13	12.76	786.164				25.3841	22.4072	13.8127	9.71199	24.0047	27.9121	39.8844	27.4687	22.4186	27.5165	30.4305	20.5923	30.3629	6.52541	14.9557	68.388	28.1037	33.7961	48.7159	41.467	41.0514	75.9098	95.1449	42.2801	70.2371	73.5568	47.5845	162.646	146.33	131.078	0	0	0	0	0	0	0	0	0	0
		FADH2	12	13	--	788.18				0	0	0	0	0	0	0	0	0	0	0	0	0	0	0	0	0	0	0	0	0	0	0	0	0	0	0	0	0	0	0	0	0	0	0	0	0	0	0	0
	Nicotinamides	Nicotinamide	13.4	14.7	13.68	123.055				903.033	937.016	1128.89	1309.38	1843.57	1732.94	1588.97	1486.53	1352.18	2082.18	2035.22	2269.97	2138.6	2002.97	2014.31	2356.52	2609.75	2820.37	2237.99	2242.2	2025.6	2577.99	2615.23	2721.12	2369.81	2125.05	1914.17	2439.97	2744.94	2964.03	244.091	217.542	195.905	177.933	189.576	185.054	301.939	292.071	259.803	225.845
		mNAM	12.5	14.5	12.76	137.071				1034.18	925.331	1071.33	1944.07	2449.67	2030.63	1558.44	1667.53	1159.2	4226.01	3709.57	3973.84	2773.03	2216.5	2228.89	6376.69	6409.66	6962.63	2431.86	2312.06	2173.37	6001.76	5343.2	5640.93	3346.1	2644.12	2502.1	7360.42	7669.47	7848.93	40.7418	42.1276	41.1901	17.2096	18.0462	16.201	70.8145	71.9037	70.2723	88.8693
		NAD+	13.4	14.1	13.67	664.116				890.274	621.06	569.417	1383.16	1719.1	1357.38	891.071	423.781	579.395	1229.63	1330.1	854.744	877.45	947.234	630.353	1504.32	1277.51	858.976	875.853	855.521	904.563	1662.5	1435.21	1657.65	1102.22	790.553	594.723	1316.35	1513.38	1591.03	0	0	0	0	0	0	0	0	0	0
		NADH	12.6	13.5	13	666.132				21.5807	15.197	7.35567	16.8818	43.477	22.5428	7.66904	8.78798	7.59568	27.5637	21.2766	14.0794	8.06274	9.8425	6.31225	27.3364	40.6696	22.8153	21.9507	11.9096	21.4153	55.9299	25.5141	47.4615	34.6811	20.6213	16.2513	43.6017	46.3121	49.166	0	0	0	0	0	0	0	0	0	0
		NADP+	14.1	14.9	14.41	744.083				125.179	121.675	88.6006	153.869	227.114	152.069	198.871	102.267	118.247	229.992	213.835	97.5958	189.302	154.867	111.983	258.514	233.131	261.871	151.76	162.214	224.711	299.792	358.88	273.066	205.155	195.574	158.897	272.99	316.381	381.521	0	0	0	0	0	0	0	0	0	0
		NADPH	13.4	14.8	13.88	746.098				33.1162	53.5968	60.1065	57.6885	62.6692	75.1066	54.7599	38.7723	38.9664	75.7069	70.0782	42.5772	59.5099	57.8275	53.117	90.5374	76.1496	85.7194	66.3718	62.5638	98.813	136.453	102.82	62.8558	130.247	88.9452	66.5219	88.6598	122.143	140.581	0	0	0	0	0	0	0	0	0	0
	Vitamins	Biotin	10.2	11.1	10.7	245.095				548.188	443.047	467.673	468.716	589.964	525.861	457.532	481.919	406.179	538.649	496.264	621.228	522.811	453.512	401.556	596.097	633.033	635.31	443.834	452.047	454.12	615.767	616.517	625.031	519.028	498.817	418.794	768.062	760.099	717.753	286.286	243.555	325.603	266.053	286.925	273.239	122.454	119.405	77.7362	117.183
		CoA	12.6	13.6	13.23	768.122				4.09354	18.217	9.37744	3.11353	7.68115	9.84415	1.38096	12.4529	13.1069	4.5948	9.06083	7.56461	11.6646	10.2551	10.3043	13.4227	8.38274	13.2329	8.44411	14.4913	15.2256	12.1388	10.8561	9.58607	27.9416	13.0619	12.9618	20.7019	19.5435	17.0588	0	0	0	0	0	0	0	0	0	0
		Dephospho-CoA	11.9	12.6	12.16	688.156				2.40852	0.472666	1.19593	0.458671	0.836937	1.83761	5.27833	2.88727	1.12105	0	1.41302	0	2.64051	0.798964	1.84354	3.1625	2.0473	0.847451	0	2.01903	4.58163	5.80697	0.493893	2.17995	8.92077	1.59659	2.72909	9.47421	12.2762	8.97538	0	0	0	0	0	0	0	0	0	0
		N10-Formyl-FH4	12.7	13.8	13.23	474.173				0	0.345209	0	0.478639	0.453891	0	0	0	0.187325	0	0	0.22719	0	0.250424	0	0	0	0.966849	0	0	0	0	0	3.13633	0	0	0	0	0	0	0	0	0	0	0	0	0	0	0	0
		N5,N10-Methylene-FH4	12.7	13.5	--	458.178				0	0	0	0	0	0	0	0	0	0	0	0	0	0	0	0	0	0	0	0	0	0	0	0	0	0	0	0	0	0	0	0	0	0	0	0	0	0	0	0
		N5-Methyl-FH4	12.7	13.5	--	460.194				0.2755	0.338157	0	0	0	0	0.616486	0.297956	0	0	0	0	0.474602	0.786291	0	0	0	0	0	0.403523	0	0	0	0	0.189681	0	0	0	0	0	0	0	0	0	0	0	0	0	0	0
		Pantothenate	8.8	10.4	9.27	218.103				8917.92	6057.23	6076.02	7067.72	8827.41	5483.61	6864.57	7255.78	5130.19	8577.9	7312.98	7563.82	7382.78	6473.36	5020.22	8219.32	7985.46	7591.36	6032.73	6051.98	5380.1	9084.02	7876.03	8408.49	4021.04	3610.2	3192.93	5942.55	6297.08	6294.12	5133.31	5645.75	5366.44	5478.4	5466.36	5466.86	5488.68	5128.05	5267.13	5513.48
		Pyridoxine	9.9	11.2	10.33	170.081				1307.49	489.909	417.499	698.715	893.301	613.38	518.453	414.67	263.085	1012.02	735.034	917.488	350.67	423.459	299.819	838.792	862.774	894.483	203.533	221.143	198.709	798.896	766.674	758.452	95.4525	62.9208	101.406	589.559	663.818	594.401	1188.8	1209.83	1190.04	1247.89	1233.52	1233.81	1028.93	963.958	1069.63	1025.98
		Thiamine (+)	12.3	13.2	12.74	265.112				258.587	278.725	349.043	195.502	216.219	197.954	277.214	380.114	288.028	219.771	256.826	241.357	407.989	457.966	467.331	281.067	345.358	357.51	295.536	306.789	273.043	256.244	282.043	319.678	186.214	119.515	205.739	232.078	299.519	288.813	2837.57	2691.02	2531.74	1738.31	1767.28	1840.9	1288.01	1444.32	1662.2	1059.61
		Thiamine phosphate (+)	16.9	17.9	16.9	345.078				6.73133	9.59627	13.7626	6.68175	4.56856	7.78848	11.2191	12.4154	9.6735	12.9884	8.58539	12.6432	11.6863	7.1093	10.4063	18.7421	11.7293	22.0679	5.91641	9.84275	8.05866	10.6455	14.3493	22.283	5.68956	3.66816	3.25301	16.3885	22.1667	27.1315	0	0	0	0	0	0	0	0	0	0.438572
		TPP (+)	16	17.5	--	425.044				0	0	0	0	0	0	0	0	0	0	0	0	0	0	0	0	0	0	0	0	0	0	0	0	0	0	0	0	0	0	0	0	0	0	0	0	0	0	0	0
								Amino Acids	total	587051	542442	602127	659434	809487	710686	616083	680250	532811	782896	781019	771381	797248	811272	765281	776815	910176	919439	723307	716524	657954	753099	801034	845693	603008	500807	570097	698533	784447	787903	1.80997e+06	1.75032e+06	1.66574e+06	1.74171e+06	1.75538e+06	1.75467e+06	1.70037e+06	1.62881e+06	1.63492e+06	1.70975e+06
									essential	300568	276896	332809	290153	365480	320982	311920	369996	277141	355820	357714	348254	437732	457433	429696	366362	441858	447416	374952	385827	354813	354290	378217	406373	315564	257471	319725	338672	385991	381536	1.03976e+06	1.01723e+06	968526	905638	909153	914425	849384	790206	820891	765002
									branched chain	180471	169295	204507	173303	219639	193605	187536	224059	168698	213614	214098	208391	270813	282324	264617	222276	266994	270330	229279	236830	218217	210757	227363	244243	192745	158897	198441	201497	231394	231927	647598	634691	599398	552571	556589	562252	490586	475340	495831	453502
								Amino Acid Derivatives	total	416246	393810	430245	379675	453018	410283	438563	482283	364162	496925	453730	487691	601384	565244	521390	609612	659337	689669	534974	522817	500963	599672	597106	603698	476300	416854	411847	577019	617720	610569	654736	644256	611270	504902	515518	523468	978960	932805	1.00327e+06	948629
									branched chain	24942.2	31503.9	29278.5	39749.8	40040.6	37821.1	32524.7	41952.9	19751.1	34966.8	36189.9	30964.2	56611	53371.9	45715.8	44784.5	38441.1	44675.1	43689.7	43211.1	46609.3	30251.4	36940.7	42921.3	27556.5	36151.5	30246.1	29700.4	36941.6	35790.3	28108.5	32018.7	33501.6	16139.4	14528	14854.7	387336	363118	429234	439922
									Trp-Metabs	2292.93	1643.51	1963.41	3261.36	3813.15	3357.44	1515.83	1824.63	1176.9	3180.03	3559.67	3342.58	2528.55	2869.02	2494.62	3530.04	4167.81	4270.75	2327.38	2638.48	2210.74	3655.41	3946.39	4148.81	1709.7	1169.77	2115.96	3425.09	3620.75	3889.71	25660.8	28082.5	26287.9	28351.7	28556.9	27177.9	49754.4	38818.6	35340	40288.5
									"S"-containing	47666.5	44098.3	46836.3	23164.2	25006	21117.5	47111.2	47911.6	38873.8	25284.7	21974.9	24603.8	50021.9	45222.7	43222	33730.9	34560.2	33457.3	44300.3	42634.1	40546.6	38783.4	35927.1	35771.5	35154.2	29873.2	29738.3	26876.1	27877.1	27288.7	104179	100488	97676.2	25603.2	22312.6	21276.7	85445.7	95647.8	98904.9	29307.5
								Urea Cycle	total	2323.26	2276.85	2603.02	2255.16	2580.02	2632.3	2396.02	2638.65	2079.7	2514.45	2665.24	2783.52	2830.8	2841.09	3052.85	2720.65	3003.11	3269.29	2617.87	2683.87	2643.1	2837.38	2967.68	3073.13	2233.06	1854.72	2316.84	2234.47	2492.61	2705.64	12132	12034.4	11769.9	9985.64	10132	10162.8	20229.1	19224.4	18529.1	15346.1
								TCA Cycle	total	31087.6	48732.3	55993.8	83249	107278	113565	85501.6	80760.9	73072.1	124103	125912	137422	115192	105629	91210.6	166623	171927	209279	125199	101637	94400.5	168331	203166	216860	107358	82357.8	68796.6	103709	141922	155345	64156.1	57794.6	53562.2	47501.3	49063.5	46257.5	41614.6	43094	44692.9	47174.7
								Carbohydrate Metabolites	total	614306	630804	760906	709114	812265	747909	733192	831159	599547	812817	799946	796315	945024	837209	852907	910100	927145	1.06426e+06	786838	764917	736330	930173	1.01333e+06	1.07387e+06	627434	610182	614772	818266	924014	995110	430762	412240	389484	325845	330183	332402	793388	752249	839713	749799
									tot.w/o Pyruvate+Lactate	22344.6	20664.1	24244	27372.9	34728.9	31660.9	25526.8	27897.4	20932.4	31978.7	34575.4	32038.8	27747.8	29692.9	30252.3	35918.2	41440.1	42385.6	25219.5	25288.7	22793	31833.9	33089.7	35758.6	22846.6	17424.6	23282.6	30489.6	36190.5	37052.3	31820.3	29291.7	26128.5	15378.2	15983.7	16165.9	28745.2	29369	27769.6	17369.3
									KHs	6823.89	5974.58	7153.98	9035.87	13085	11903.6	8502.58	8824.09	6426.88	9477.77	10961.7	9523.23	7958.1	7509.01	7909.57	9754.56	10750.5	10837.9	6471.68	6145.36	5609.58	7477.81	7992.68	8266.88	5720.97	4604.54	5643.78	6803.25	7836	8557.62	115.085	103.786	102.758	122.588	147.908	141.342	138.324	139.61	85.6012	80.8279
									Hexoses	4982.95	4201.84	5183.54	6648.14	10259.3	8936.15	6291.14	6709.77	4881.52	7104.72	8320.82	7045.92	5850.03	5114.31	5457.91	6753.38	7574.98	7496.5	4375.93	3921.92	3589.97	5162.7	5515.96	5517.58	3429.75	2938.4	3274.05	4381.47	5060.18	5703.01	53.7809	45.7556	46.9747	8.99947	21.9166	17.5372	87.1765	88.7298	44.8946	54.0046
									Pentoses	1828.67	1758.76	1955.39	2379.99	2816.95	2960.74	2197.51	2102.36	1537.61	2367.8	2632.72	2474.04	2100.29	2381.02	2437.84	2993.05	3167.79	3335.52	2086.52	2214.53	2011.38	2310.08	2469.62	2743.76	2288.3	1661.78	2365.19	2416.38	2769.19	2845.36	61.3042	58.0306	55.7837	113.588	125.992	123.805	51.1474	50.8802	40.7066	26.8233
								Pyrimidines	total	110319	110382	108803	118254	146380	129555	130444	132564	114517	202854	171648	213184	172127	145187	134688	266457	262180	272107	135294	135954	140304	253482	219696	248809	212844	169114	161709	283953	312640	299040	23710.9	23777.3	22874.8	22133	22293.1	22525.4	12449.9	11803.4	11784.2	13515.5
									Intermediates	16.5956	14.9121	10.4746	7.04411	6.06469	4.92327	18.7422	19.5037	22.5194	8.77946	7.437	7.42753	1.40962	6.50657	10.99	5.02376	15.2532	6.57315	4.54503	4.47814	3.63784	4.09467	7.73415	13.7033	3.2599	3.45413	3.85525	7.37934	12.8618	7.37216	78.3024	82.8676	61.9413	84.9532	72.1061	92.7407	62.816	73.3434	70.1268	84.275
									Nucleinbases	37571.1	41116.5	38101.4	42787.3	53143.5	51281.3	42230.6	49428.8	46214.9	80213	66519.8	82464.9	68322	58954.8	55050.2	106933	96424.8	109613	51436.2	53010.3	55780	93596.6	76274.3	93627.4	81574.4	63854.8	61725.5	98409	106915	105216	7128.31	7253.5	7194.85	6671.08	6576.96	6567.62	8739.06	8081.46	8173.26	8351.13
									Nucleosides	28333.8	26832	26440.3	28208.9	35645.5	26843.8	32436.8	31954.7	25285.7	51456.2	41209.7	61219.5	38777.9	30280.1	26352.8	75601.6	81798.1	71713.5	28256.9	28766.8	30982.9	65854.6	57313.2	64516.5	52737.6	34851	38693.3	77171.1	83398.1	70584.8	16586.1	16552	15738.1	15492.4	15761.9	15968	4986.85	4791.78	4605.81	5838.17
									Nucleotides	19065.8	18542.7	19557.6	26453.3	30739.8	26111.7	23651.4	19910.7	15791	25391.6	22982.3	26297.7	22285.8	18425.2	16852.5	23557.5	22914	21705.9	19007.9	18595.6	18322.9	27829.5	24832.2	24283	21219.3	21632.4	16422.8	25102.8	26731.2	29085.2	7.82975	16.9149	11.8658	3.51529	0.897043	8.34987	233.509	175.142	199.358	106.477
								Purines	total	281949	270311	270809	308680	412478	362157	294969	303820	243004	521793	431937	476995	331777	297553	277047	635477	612972	682951	216537	211218	216536	525182	428425	505385	344071	234912	268302	555559	601918	549500	178274	169440	165372	158412	161383	164693	17429.4	17239.6	12761.3	19708.8
									Intermediates	241292	229051	225796	260787	353494	310544	246045	259026	204482	474647	387789	428974	293923	264824	244749	587150	565416	632425	182794	178299	183727	471625	375932	453603	309710	198307	238059	501923	543917	492000	175300	166564	162473	157022	159972	163252	13487.3	12591.1	9131.36	15540.1
									Nucleinbases	241304	230246	228764	258950	348599	308842	248433	264417	209031	465960	382740	422040	296054	268488	249966	581315	557894	626740	186254	181765	187920	465523	375475	449906	308512	201358	242217	497442	539582	488739	173907	165160	161410	152629	155364	158717	12906.1	13377.2	8799.31	15110.1
									Nucleosides	6613.61	6074.75	5970.75	5709.84	7604.12	5674.73	6853.06	6788.28	6185.63	7627.55	6149.78	7559.46	5743.05	4440.99	3895.28	10169.2	9252.93	10027.1	4249.43	4264.58	4499.93	10164.9	8893.4	9894.68	5514.62	6148.38	4790.09	11819.8	11962.4	11016.7	121.263	153.943	164.773	35.875	54.247	57.4458	247.974	101.923	200.413	162.742
									Nucleotides	34778.5	34211	36174.4	44421	57293.8	47891.1	40204.9	33127	27672.1	49889.2	44110.9	48590.5	30994.7	25128.2	23657.8	47439.7	48890.6	49441.5	26313.9	25505.4	24409.5	51726.3	45539.5	47901.1	31410.7	27479.3	21922.3	49241.9	53263.7	52061.2	10.8746	10.4092	7.96661	1.46008	1.21026	0	7.45463	2.14886	1.91958	0.997569
								Co-Factors	RedOx.F.	3033.11	2696.7	2940.76	4875.15	6370.2	5399.57	4340.33	3755.57	3278	7899.88	7411.49	7273.58	6076.53	5396.53	5060.1	10683.7	10675	11046.5	5835.08	5688.52	5490.44	10810.3	9976.37	10445.6	7258.71	5938.79	5300.25	11685.5	12558.9	13106.5	284.833	259.669	237.095	195.142	207.622	201.255	372.754	363.975	330.075	314.714
									Folic Acid Der.	0.2755	0.683366	0	0.478639	0.453891	0	0.616486	0.297956	0.187325	0	0	0.22719	0.474602	1.03672	0	0	0	0.966849	0	0.403523	0	0	0	3.13633	0.189681	0	0	0	0	0	0	0	0	0	0	0	0	0	0	0
									Vitamins	11045.7	7297.88	7334.57	8441.39	10540.4	6840.28	8136.26	8560.54	6111.57	10365.9	8820.16	9364.33	8690.72	7827.5	6211.48	9970.6	9848.78	9515.77	6990	7058.72	6333.84	10783.5	9566.96	10148.8	4864.47	4309.78	3937.81	7578.82	8074.5	7948.25	9445.96	9790.16	9413.82	8730.65	8754.09	8814.8	7928.07	7655.73	8076.7	7716.69
	Rel. Lamivudine-Norm. Peak Area [%]									Cells: Highest metabolite conc. of all samples (of the same VS) correspond to 100%																														Media: Metabolite conc. in blank full media corresponds to 100%
	Class	Compound	Retention Time [min]			MIM				d1 Cells Full Medium, VS1			d1 Cells Cys- Medium, VS1			d2 Cells Full Medium, VS1			d2 Cells Cys- Medium, VS1			d3 Cells Full Medium, VS1			d3 Cells Cys- Medium, VS1			d4 Cells Full Medium, VS1			d4 Cells Cys- Medium, VS1			d5 Cells Full Medium, VS1			d5 Cells Cys- Medium, VS1			Blank Full Medium, VS1			Blank Cys- Medium, VS1			d1 Full Medium, VS1			d1 Cys- Medium, VS1
			from	to	Peak	[Da]				201013_Sample_131	201013_Sample_132	201013_Sample_133	201013_Sample_134	201013_Sample_135	201013_Sample_136	201013_Sample_137	201013_Sample_138	201013_Sample_139	201013_Sample_140	201013_Sample_141	201013_Sample_142	201013_Sample_143	201013_Sample_144	201013_Sample_145	201013_Sample_146	201013_Sample_147	201013_Sample_148	201013_Sample_149	201013_Sample_150	201013_Sample_151	201013_Sample_152	201013_Sample_153	201013_Sample_154	201013_Sample_155	201013_Sample_156	201013_Sample_157	201013_Sample_158	201013_Sample_159	201013_Sample_160	201011_Sample001_1	201011_Sample001_2	201011_Sample001_3	201011_Sample_002_1	201011_Sample_002_2	201011_Sample_002_3	201011_Sample_101	201011_Sample_102	201011_Sample_103	201011_Sample_104
	Stds.	Lamivudine_Neg	2.5	5.5	3.01	228.045				100	93.724	95.7177	95.9638	95.8229	93.9329	94.3251	94.7328	93.9868	91.0984	91.773	92.4521	92.9723	93.3916	92.004	91.9053	92.8833	90.5414	95.1588	95.2169	95.2155	93.6163	93.7507	91.9507	93.4006	97.0179	95.9124	91.9173	92.288	90.1431	30191.9	630.589	31291.1	113.34	30741.5	712.255	70.2386	80.0227	82.2114	83.9674
		Lamivudine_Pos	2.5	5.5	3.09	230.059				93.8945	97.7819	96.547	96.3945	96.4818	97.6525	97.4096	97.1571	97.6191	99.4083	98.9904	98.5698	98.2475	97.9878	98.8473	98.9084	98.3027	99.7533	96.8932	96.8572	96.8581	97.8486	97.7654	98.8804	97.9822	95.7416	96.4264	98.901	98.6714	100	698081	6305.89	687089	1133.4	692585	7122.55	113.21	108.867	107.896	107.116
	Non-ess. Prot. Amino Acids	Alanine	13.1	14.8	13.57	90.055				58.5469	63.0646	60.2311	60.4225	67.5507	67.7353	71.906	70.7301	57.3143	78.2678	70.6545	80.5824	82.2441	70.6543	69.6681	91.2609	87.0526	100	76.9097	76.7154	76.3745	92.6863	95.1156	99.3075	62.0237	58.9249	50.1174	80.4752	92.4894	94.7422	8971.12	459.293	6828.45	77.1749	7899.79	1120.81	263.913	246.683	225.214	204.675
		Arginine	8.3	14.6	12.3	175.119				71.6247	77.6838	87.1166	84.8339	82.1154	87.2918	85.5391	75.355	73.5714	82.4511	80.5923	75.2083	74.8679	77.119	100	84.1585	86.4575	91.4552	93.064	83.1342	75.8158	68.0641	72.7776	71.7829	75.0874	57.8485	65.2503	69.7221	73.7937	77.7984	20447.7	983.318	20118.6	331.337	20283.2	751.946	1.05407	27.4554	35.2602	43.1896
		Asparagine	13.8	20	14.24	133.061				100	89.1326	83.0093	82.9974	94.8923	84.1905	87.0073	85.7442	74.1821	80.8722	80.1005	76.3663	92.5676	93.3183	91.0034	65.3951	74.3183	72.5957	94.9413	88.3503	81.6186	66.4511	68.9881	67.5824	71.812	64.0977	67.3492	58.4057	58.1204	60.351	85602.3	3774.88	72983.3	966.913	79292.8	6884.92	144.838	143.761	135.977	118.973
		Aspartate	13.5	14.6	13.83	132.03				48.9397	46.8521	48.0395	42.3972	60.3997	53.416	36.7044	39.3745	41.2356	62.3177	56.4036	62.9154	44.316	53.3641	48.3269	61.3745	88.6974	74.5691	50.0863	49.3256	47.0618	91.2121	84.8336	100	35.1454	27.0151	31.0855	52.9783	70.265	65.7438	49248.3	2427.87	52984.2	830.675	51116.3	2604.13	86.3225	85.1698	87.5317	101.899
		Cysteine	12.8	14.2	13.27	122.027				23.1949	35.2787	46.9837	3.39215	1.71815	1.62282	47.2364	64.1311	61.5831	4.0899	3.34538	1.93259	69.79	90.4992	93.4102	6.76086	7.2218	3.65856	80.621	91.8767	91.5127	15.4203	8.04947	8.67098	100	77.7538	89.9499	14.9626	12.7128	7.9309	20.7372	1.72663	0.130497	0.184551	10.4339	10.3763	1302.81	1486.76	1112.65	32.5243
		Glutamate	13.3	14.5	13.69	146.046				68.44	62.7932	66.0005	77.325	95.8987	85.4903	72.6363	76.7999	60.7454	90.3567	85.9241	93.5139	96.4909	86.5559	82.225	90.499	92.247	100	81.2175	80.404	74.5571	82.4166	80.5642	91.0228	72.9904	59.4697	56.1193	76.8191	85.0493	88.2838	85810.2	3266.17	82338.2	1112.39	84074.2	2994.38	112.117	113.16	115.807	125.018
		Glutamine	13.5	14.8	13.88	147.076				31.2716	29.9862	29.7933	78.5789	89.3796	81.5276	43.6625	45.1723	38.697	85.9308	94.7129	85.4273	57.517	66.1976	56.6869	82.2398	100	99.0125	62.3703	56.8393	51.9352	75.1586	86.4374	86.9415	55.2445	48.4675	48.5731	77.0931	85.1791	87.3744	354566	15757.5	485814	2985.91	420190	66596.5	97.5179	96.0911	91.0589	124.065
		Glycine	13.8	14.8	14.12	76.0393				68.7381	63.8458	65.9865	63.9659	80.2997	60.871	79.9188	79.5723	61.1522	91.3671	82.8846	87.0716	92.4989	84.3439	75.8131	96.7104	97.2826	100	87.377	80.7118	75.9691	95.2545	90.2405	90.3555	73.4672	67.0151	57.5942	79.7944	82.2617	86.0918	2535.56	118.773	2052.2	19.4791	2293.88	256.225	156.636	155.936	157.174	134.002
		Proline	12.1	13.6	12.58	116.071				62.21	56.3416	58.5966	72.568	93.6086	75.4789	61.6677	62.0346	48.7576	90.6281	84.3661	86.931	64.7334	59.1547	60.4233	84.208	100	97.4184	62.8858	59.8714	52.327	86.2328	92.0441	93.4257	46.1503	36.9437	43.9643	71.3068	79.3834	79.2356	91950.9	1894.53	87068.8	1096.82	89509.8	2890.47	138.122	128.47	130.991	126.191
		Serine	13.8	18	14.24	106.05				100	89.6034	88.9454	84.6797	86.7339	82.5029	91.8447	90.6491	79.1645	84.4206	87.1314	87.0454	91.2956	95.1787	95.5857	85.4941	90.1552	94.5483	82.452	76.3854	74.7828	76.6005	85.3632	84.8937	68.9731	61.2626	68.3866	67.7094	74.51	78.3909	34349.4	1314.24	30662.1	310.754	32505.8	2076.27	121.74	118.115	109.429	95.2098
	Ess. Prot. Amino Acids	Histidine	14.8	20	17.06	156.077				45.4058	43.9965	53.3906	48.0901	56.5327	52.6028	59.7863	71.2095	54.6663	60.2599	61.256	60.0284	81.096	86.5093	100	71.6486	85.0657	84.4606	86.3711	87.4036	82.4197	76.5609	80.4849	79.0533	70.9066	52.7865	66.1934	65.5817	69.5021	67.8857	103820	5416.97	85367.8	833.871	94594.1	10007.3	83.1783	73.2832	76.8237	71.4532
		Isoleucine	11	11.3	11.04	132.102				63.442	59.869	66.1107	50.7085	64.1564	55.3922	65.5562	74.1028	58.3529	59.5278	61.5373	61.3857	83.8941	100	88.7506	65.8099	74.3387	78.2474	84.1992	77.7367	73.0375	64.8461	72.6105	69.6128	66.8725	53.5888	64.3724	65.5958	69.1708	66.0061	188596	6869.18	141516	2184.63	165056	24085.7	89.2355	86.086	89.4936	71.305
		Leucine	10.6	11	10.82	132.102				61.9144	56.4364	73.2032	64.6371	80.18	72.3969	63.0264	76.5864	53.8165	80.56	83.2349	80.3655	92.228	83.5435	85.2257	79.1933	100	99.5744	67.7301	78.4947	71.3687	76.0958	78.9129	96.2985	63.9749	49.4776	69.0251	69.3952	83.1257	88.6655	182017	3840.36	171213	3564	176615	6550.37	85.5962	75.411	77.7271	75.9007
		Lysine	11	12.6	12.38	147.113				68.7385	81.4191	89.0777	96.9383	89.0232	90.832	96.9236	100	81.8453	92.7282	86.7305	86.5314	98.3503	81.0852	83.7941	86.4764	91.4558	99.4581	98.9871	96.9904	91.3459	75.6346	83.0049	76.9383	71.9159	55.0585	70.1385	76.8681	87.6672	83.3827	218.425	15.1074	237.244	8.59128	227.835	15.4777	21.3303	22.3715	36.5757	36.0726
		Methionine	11.2	12.6	11.59	150.058				67.0311	65.6736	79.2046	64.2201	82.6505	74.6609	74.4449	85.9672	62.6181	82.0353	82.3023	80.5646	100	98.2425	96.7281	77.19	97.4379	99.2018	85.1241	83.4853	79.2042	76.697	82.644	87.5473	76.0162	59.0464	73.6162	74.9299	88.0015	85.726	58097.6	2084.87	56850.7	221.157	58097.6	2084.87	66.7954	67.592	73.7044	71.9003
		Phenylalanine	10.1	11.3	10.59	166.086				70.2831	59.0067	69.3115	67.3468	82.1796	71.4638	65.9512	78.8625	57.2809	80.8612	81.9139	80.9146	87.8712	92.4942	81.3563	81.2927	96.3308	100	73.6416	75.9055	68.4003	81.7698	83.232	93.0322	63.5375	52.7114	60.8017	79.944	87.8312	84.6021	96438	1084.78	93179	1154.9	94808.5	1977.53	132.792	114.841	111.119	114.195
		Threonine	13.3	14.8	13.67	120.066				75.6264	73.2202	75.3296	67.0906	82.6998	71.8188	80.5781	85.7254	68.5701	80.8228	78.5869	78.8545	97.9207	100	92.0184	77.6025	90.8424	93.582	87.1237	85.8481	80.2138	76.4897	79.8533	87.8856	76.4368	66.164	69.6501	76.9701	85.8191	87.794	15165.3	637.084	13021	106.936	14093.1	1165.37	147.547	137.365	129.168	103.373
		Tryptophan	10.6	11.7	11.1	205.097				78.9412	65.683	82.0784	67.6123	86.5497	72.616	74.7194	87.4933	62.5557	79.1463	81.9545	81.6737	95.907	100	87.528	81.6111	97.5217	98.7708	79.8269	84.0184	76.6494	80.3794	84.2735	91.486	66.178	52.8809	65.5445	77.6747	88.1328	86.1872	27291	259.481	23625.9	106.853	25458.5	1843.29	96.2944	79.597	85.3602	79.8409
		Tyrosine	11.8	12.8	12.26	182.081				66.121	58.5432	70.7627	67.7217	88.4591	73.6691	64.9449	75.7033	57.6987	80.6979	80.9795	75.0852	91.0528	100	84.9983	77.4994	97.898	96.0433	71.7937	76.1481	67.072	71.4369	77.9707	85.7249	56.3957	47.3668	64.9946	70.4423	84.4822	80.0257	80247.2	1187.94	80319.6	1412.58	80283.4	1305.6	87.2578	71.8978	79.9681	73.3574
		Valine	11.6	12.8	12	118.086				55.5843	53.4998	65.3941	57.8293	75.1954	65.6168	59.471	73.7788	57.0683	73.2208	69.008	66.4115	94.9738	100	91.3512	77.2657	92.2951	92.3181	78.4614	81.0919	74.3537	69.8707	76.1124	77.9004	62.4379	56.3272	65.3153	66.8145	79.0929	76.9371	256616	9824.63	244408	4481.13	250512	9775.37	76.6916	79.8614	84.1629	80.5378
	Yang Cycle	a-Keto-glutaramate	12	13.5	12.57	144.03				30.8909	30.3298	35.2306	67.9608	72.9665	76.2545	42.2588	38.748	28.8905	77.208	74.9629	76.4377	39.6426	33.0489	33.954	100	71.2504	86.9069	26.779	27.0858	25.2433	56.0665	67.2846	55.2081	23.2693	15.8061	22.0627	59.5121	69.1092	76.3624	140.588	12.2119	140.305	11.0992	140.447	11.6697	80.355	77.6826	77.4272	88.6162
		SAH	12.8	13.5	13.17	385.129				67.5974	75.9595	72.0609	74.9252	93.8427	73.5821	100	85.6038	67.9896	86.1725	66.098	83.2581	50.3044	35.4134	34.5547	84.0773	74.6209	83.1301	35.5094	35.0795	35.8715	91.821	76.0324	83.3512	33.2551	33.2817	28.9726	92.2787	99.4135	80.8462	0.440096	0.378198	0.165032	0.233391	0.302564	0.343027	0	306.076	174.966	0
		SAM	11	12.5	11.61	399.145				0	2.36018	6.98804	29.3133	17.1981	100	69.0291	51.1018	26.5594	17.9257	48.0017	45.9715	54.0321	58.5628	60.1133	28.495	51.3065	43.1539	97.6757	69.3541	40.1581	31.588	99.8495	55.0652	88.9987	50.6948	30.6469	19.5201	48.7432	75.0383	0	0	0	0	0	0	#DIV/0!	#DIV/0!	#DIV/0!	#DIV/0!
		Decarboxy-SAM	9.1	9.4	9.24	355.155				15.2392	18.981	33.4626	41.7444	73.9952	31.6381	38.5841	48.8121	12.21	75.6539	41.3182	53.9016	54.5672	53.6124	8.27968	92.1837	66.9742	66.5471	17.2232	36.1038	26.6954	100	73.4205	54.2273	1.67967	1.74105	4.12978	62.0925	43.4911	21.2682	6.31326	3.01114	5.19915	0.9404	5.75621	2.29912	0	0	8.38193	30.2935
		Methylthioribose-P	10	11.7	--	259.005				#DIV/0!	#DIV/0!	#DIV/0!	#DIV/0!	#DIV/0!	#DIV/0!	#DIV/0!	#DIV/0!	#DIV/0!	#DIV/0!	#DIV/0!	#DIV/0!	#DIV/0!	#DIV/0!	#DIV/0!	#DIV/0!	#DIV/0!	#DIV/0!	#DIV/0!	#DIV/0!	#DIV/0!	#DIV/0!	#DIV/0!	#DIV/0!	#DIV/0!	#DIV/0!	#DIV/0!	#DIV/0!	#DIV/0!	#DIV/0!	0	0	0	0	0	0	#DIV/0!	#DIV/0!	#DIV/0!	#DIV/0!
		Methylthioadenosine	2.3	2.9	2.62	298.097				100	69.3701	73.5543	66.5093	83.4188	73.0146	67.4055	71.3561	57.4344	55.7575	52.2809	55.1153	66.9666	53.7085	45.1247	51.3874	49.0577	50.5442	42.4523	51.8691	51.5856	61.6995	45.8899	57.1329	48.4223	48.7188	40.8436	57.7447	59.538	52.424	47.3654	11.3604	3.53621	2.50553	25.4508	23.4076	27947.9	19826.6	20721.1	1203.12
		N-Ac-Putrescine	12.1	14	12.74	131.118				58.2531	42.9096	64.2721	25.676	33.5643	28.749	65.4812	93.4296	100	41.1955	19.1835	23.5651	41.9397	39.5366	56.3539	11.76	17.2048	12.7238	52.2182	64.3248	49.8012	14.4341	15.5634	14.0841	15.4891	13.4614	16.1388	19.983	13.5698	13.8679	122.242	4.15665	120.568	7.07513	121.405	5.86246	78.0327	98.8582	94.42	96.4842
		Putrescine	12.6	13.4	12.98	89.1073				68.5153	72.0061	64.7924	67.958	58.7595	65.9386	66.2486	66.1856	64.0106	63.5193	71.5928	85.7866	90.6286	97.8848	100	80.4504	91.0149	93.8933	86.9757	86.5614	87.0315	73.4568	74.9228	86.063	82.7769	77.4727	86.2525	68.6589	59.7596	64.9328	914.259	28.4981	853.963	30.0819	884.111	42.0406	107.739	105.229	88.9979	96.8797
		Spermidine	12.2	13.9	13.02	146.165				38.0865	61.4503	64.8785	62.666	42.4337	51.0773	47.7422	57.3398	68.0054	63.5717	83.6541	65.7649	39.0637	51.7273	64.1283	42.3986	59.35	47.3334	59.2045	72.7424	79.985	60.1038	63.393	69.4086	100	76.9193	77.4969	57.6453	63.377	99.9637	84.7774	7.53505	66.3673	3.33427	75.5724	10.8941	42.0988	59.9441	59.7192	66.9385
	"S"-Metab.	Cystine	15.1	18	16.94	241.031				75.2065	58.1278	61.1143	11.4603	7.60672	5.4233	48.9279	55.1961	48.7805	9.34108	6.29813	6.26935	68.8658	78.6875	98.3113	13.5675	10.574	8.03977	70.1131	68.5406	73.674	13.8071	11.1738	12.0076	74.0313	95.0891	100	18.3772	12.3038	10.1265	80498	1951.27	4911.99	1947.99	42705	37843.3	143.234	170.832	181.092	21.5218
		Cystathionine	15.7	20	16.34	223.075				23.5806	57.0281	33.1725	47.3886	60.0509	59.0918	28.1132	35.2723	43.5789	100	58.0593	45.7764	77.8441	65.1572	94.0904	58.915	66.7046	57.9917	54.9069	48.7705	45.9969	56.0867	59.562	52.3882	38.1651	42.5103	40.7942	33.2112	44.0315	40.9313	308.623	21.1788	307.059	4.8341	307.841	15.3807	111.185	128.332	123.135	126.773
		Homocysteine	11.9	13.5	12.3	136.043				52.6404	53.033	61.8176	60.1767	71.3468	63.3509	67.5079	75.7431	58.5854	64.1679	67.3317	57.7489	88.0441	100	90.5388	76.4234	90.6461	91.11	73.602	70.5963	62.0612	69.1344	69.8778	71.0026	48.2619	44.2593	53.8124	74.617	85.2734	85.3058	98.1919	7.20508	76.5947	4.99209	87.3933	12.451	133.396	110.971	126.59	93.304
		Homoserine	13.2	14.8	13.67	120.066				75.6003	73.2175	75.3297	67.1044	82.7153	71.8205	80.5794	85.7271	68.5804	80.8211	78.5781	78.8724	97.9096	100	92.0367	77.5915	90.8496	93.5939	87.1272	85.8561	80.2217	76.495	79.8621	87.8972	76.4302	66.1713	69.655	76.963	85.8362	87.7881	15173.5	635.852	13029.3	106.869	14101.4	1165.04	147.594	137.468	129.236	103.437
		Glutamylcysteine	13.2	13.6	13.37	251.07				80.7538	90.3526	100	37.0124	31.9254	26.5714	95.5037	96.2174	89.949	37.5336	40.1693	51.8911	89.5833	95.6664	97.5116	52.9704	69.239	61.0267	75.8904	82.6619	78.6983	78.3674	76.3886	92.1723	89.3918	76.1722	80.6645	90.7278	89.5935	98.4011	0	0	0	0	0	0	#DIV/0!	#DIV/0!	#DIV/0!	#DIV/0!
		GSH	13.1	14	13.53	308.091				82.2682	83.8324	94.316	9.08321	4.19408	3.29132	98.1248	100	84.8171	8.70826	5.38959	4.4632	91.0673	80.1271	78.5098	7.25151	5.23794	4.18491	76.9017	77.4434	74.8398	8.36436	5.74058	4.80962	72.6568	60.6709	61.8613	7.57854	5.26795	4.73195	78.4641	0.838089	52.2916	2.40878	65.3779	13.2099	672.705	540.999	435.71	336.465
		GSSG	14.2	15.2	14.65	613.159				61.5376	52.6343	70.189	4.69818	0.55922	1.53122	76.0593	100	76.9773	3.80516	1.40871	0.546401	76.4698	80.3765	73.7476	5.17243	1.74615	1.55609	60.443	72.1366	69.1424	7.96418	2.47349	0.95132	57.6413	59.1957	50.916	3.80746	1.4914	0.618754	0	0	3.70294	1.48884	1.85147	2.12985	0	0	0	0
		Taurine	13	14.1	13.4	124.007				75.3066	64.7216	65.7408	51.8152	57.69	48.4605	63.9979	63.1631	48.6423	55.7663	48.0584	57.0676	72.004	61.9234	56.6093	84.3918	85.3261	82.1322	65.4871	59.9066	55.7944	100	91.9556	89.9366	40.6597	31.8607	29.4591	61.2518	64.4402	62.523	4624.2	69.861	4683.25	62.7005	4653.72	72.6476	55.0498	52.9345	55.1966	103.975
	Trp-Metabs	5-Hydroxytryptophane	10.5	11.3	10.82	221.092				65.0746	41.9375	35.4715	66.7373	76.5822	74.3982	48.4978	40.1488	27.289	82.2248	70.556	77.6947	41.2275	41.6348	36.0963	91.4381	73.7043	100	10.2161	21.5381	19.3141	72.3727	74.7651	78.8002	17.3666	28.2501	21.1762	69.6327	62.567	88.7038	6.88594	6.22876	3.73019	3.53627	5.30806	5.30481	119.82	166.454	0	0
		N-Formylkynurenine	10.5	12	11.63	237.087				25.8442	35.2027	21.3334	64.3494	72.0831	82.4378	31.2883	27.2692	25.0652	90.6408	76.7435	82.12	32.7624	61.6838	51.3757	87.0421	94.6904	100	30.8473	29.707	26.2297	72.2981	81.5011	73.8954	17.8364	33.4229	22.2916	72.7073	84.0617	94.7942	186.228	16.2574	590.937	14.209	388.583	202.929	10.6979	9.06758	8.50791	57.7956
		Kynurenine	10.3	11.3	10.7	209.092				27.9884	21.1502	25.1928	66.0359	84.8777	70.9674	26.6917	32.4205	23.3804	71.3021	75.2629	72.7067	47.365	52.453	42.0994	77.5042	100	99.7169	40.1726	39.7807	37.2903	74.1363	83.2523	95.9902	35.1541	25.3878	35.0346	74.1126	84.8999	84.5862	392.414	9.75301	964.057	9.60981	678.235	285.985	86.0321	63.1666	69.0824	165.887
		3-Hydroxykynurenine	11.5	12.6	--	225.087				0	0	0	0	3.18324	0	0	9.56134	9.01564	16.1837	37.5643	30.3279	36.226	38.4303	60.4585	31.7964	42.7373	46.7165	62.1228	66.416	71.3351	88.2247	55.0241	64.4352	97.7412	100	97.2296	87.0838	34.2101	59.204	0.244747	0.346124	0.374213	0.529217	0.30948	0.451804	1084.88	409.246	260.763	132.089
		Indoxylacetate	2.3	2.8	2.6	176.071				58.5873	41.564	51.1129	79.2188	91.3989	80.2068	36.5158	45.2092	28.4016	74.1354	85.6954	79.1714	63.0952	71.3915	62.692	82.9426	98.5483	100	60.1425	68.8332	56.793	88.6014	95.2959	98.9698	42.5704	27.2143	54.3111	81.9115	86.0089	92.1728	26091.3	1024.81	26469.7	607.411	26280.5	863.36	186.905	145.906	132.56	148.165
	Gly Metab.	Creatine	13	14.2	13.47	132.077				58.785	54.5104	57.4267	52.0448	60.7177	57.4967	58.3064	59.7214	48.4247	72.6601	63.8782	69.9696	73.6052	69.2001	63.3372	90.5388	95.9549	100	66.5693	63.5464	60.7138	94.4386	91.5739	88.8399	58.5137	50.2557	45.672	83.2301	86.7744	87.2832	142074	3063.2	133428	3489.8	137751	5428.76	111.264	103.719	108.427	110.054
		Creatinine	7.3	9.3	8.39	114.066				52.6342	48.1767	60.776	56.3988	69.2419	60.1607	55.1101	64.1619	44.7974	69.994	70.2668	70.6676	75.6886	78.9521	72.8415	82.7333	95.8428	100	65.31	64.6987	59.036	72.199	83.113	80.5001	52.431	44.9073	56.3976	73.5716	85.6339	82.6241	259152	11750.9	245451	5839.3	252302	11533.5	88.8962	85.9081	82.6457	85.8083
		Sarcosine	13.2	14.1	13.57	90.055				54.8399	59.9353	57.4428	60.5042	67.7267	68.8711	68.0851	66.1571	53.6955	79.2559	71.8228	81.0989	76.6867	65.4322	63.5929	90.4653	86.1167	100	69.4718	69.3785	69.588	89.5419	92.3992	99.3552	55.2445	52.7341	44.0998	78.4164	92.9726	94.841	7770.77	355.835	5982.8	71.5977	6876.79	930.096	271.667	252.586	229.596	211.509
		Dimethylglycine	14.1	15	14.43	104.071				63.8199	50.854	62.5046	38.4779	42.8463	30.4978	86.1578	86.3924	66.3838	65.9421	56.256	73.3681	100	82.2794	90.4025	61.8283	82.7969	65.513	94.883	96.2416	91.4663	70.2528	62.3526	70.8288	76.9379	64.0267	61.8821	79.5767	85.6148	75.8425	242.989	9.62527	169.257	5.94743	206.123	37.7245	460.039	430.872	422.508	316.925
	BCAA Degr.	3-Methyl-2-oxobutanoate	3.4	5	3.62	115.04				58.7216	39.8978	53.1585	59.8793	62.4459	50.1511	42.0687	70.5511	43.554	54.543	72.5663	65.0902	59.0778	61.9285	58.8665	67.7702	68.0365	46.444	72.0586	63.3303	62.6055	63.0639	73.5241	81.6405	88.2466	89.5029	83.3021	60.4542	84.5768	100	3997.48	166.27	3236.29	122.933	3616.89	407.714	110.14	70.9645	136.985	97.6352
		3-Methyl-2-oxopentanoate	2.35	2.7	2.56	129.056				38.3079	47.3	46.47	62.0034	65.0677	59.0915	53.5541	66.1453	30.8536	57.0446	58.735	48.2667	100	90.7586	76.3743	75.5937	63.5583	73.9044	71.2224	70.8905	80.0304	50.8932	62.5514	69.0682	42.7472	55.4305	47.5457	47.8804	61.9706	59.836	7849.63	661.414	3653.86	193.793	5751.75	2153.75	1592.89	1702.95	2044.64	2069.83
		4-Methyl-2-oxopentanoate	2	2.4	2.18	129.056				43.824	58.9485	52.1552	72.4259	71.5354	69.4803	58.5569	75.4463	34.7243	62.365	63.2398	54.7735	100	95.3744	81.812	78.8711	67.4369	81.291	77.596	77.2491	82.1595	51.8007	63.3782	75.6791	46.1148	63.1679	51.5408	51.9707	62.6595	59.177	19362.5	1500.94	8283.87	599.927	13823.2	5656	2110.46	1899.73	2218.57	2295.71
	AA Deriv.	Carnitine	13.8	15	14.14	162.112				48.2072	45.1858	51.3007	38.5005	49.2694	42.5499	61.9776	71.1251	53.5569	52.9487	46.1808	54.502	100	96.1396	87.8318	73.5988	77.7996	83.0068	98.0987	97.421	92.1123	76.3002	71.7506	70.7581	94.5947	82.6077	79.9992	97.3104	93.0557	92.9094	37134.9	1804.34	35261	593.084	36198	1637.55	80.8805	80.6057	92.8381	93.2017
		Choline	12.2	14	12.74	104.107				42.7118	40.6963	47.6707	44.259	62.2369	53.3593	41.3926	51.5786	41.4182	70.7176	63.9513	70.5104	68.4914	58.3187	56.6521	77.1259	97.7479	100	57.7761	56.5474	53.774	72.1895	68.7499	77.9015	68.8486	52.3169	59.0049	72.6864	83.3509	80.4448	30125.4	1308.93	26676.2	472.189	28400.8	1985.56	72.8962	74.0057	86.0703	70.235
		GABA	14.1	15	14.43	104.071				63.8199	50.854	62.5046	38.4779	42.8463	30.4978	86.1578	86.3924	66.3838	65.9421	56.256	73.3681	100	82.2794	90.4025	61.8283	82.7969	65.513	94.883	96.2416	91.4663	70.2528	62.3526	70.8288	76.9379	64.0267	61.8821	79.5767	85.6148	75.8425	242.989	9.62527	169.257	5.94743	206.123	37.7245	460.039	430.872	422.508	316.925
		Phenylpyruvate	11.9	12.7	12.27	163.04				56.7659	46.4381	47.0776	81.1937	82.112	79.3967	57.3508	66.3238	51.2034	83.0856	85.3582	88.1741	75.3452	42.6148	67.866	75.5239	78.5718	100	75.4753	67.7712	51.4848	85.3342	73.6186	86.8514	55.9643	54.0447	66.4425	80.3792	95.9708	98.2758	26.5717	8.2208	34.5982	1.2219	30.585	7.11645	11.43	10.2552	14.6556	72.2455
	Glycolysis	Hexose-P	13.7	15.3	14.25	259.022				79.3413	65.4777	79.833	80.024	96.334	82.3501	87.2872	98.7498	71.04	87.3062	100	88.8737	86.1383	75.8285	82.7309	92.6597	95.6862	94.6528	62.967	58.2171	54.9832	69.1267	76.0932	72.1579	50.4924	44.7548	50.2652	63.1389	73.4345	81.8623	42.5799	3.67744	15.6027	6.10031	29.0913	14.3983	299.665	305.004	142.166	185.638
		Fructose-1,6-P2	14.3	19.5	15	338.989				13.9477	13.2784	17.3833	46.0831	100	88.7617	31.3128	27.3824	20.7753	47.348	57.8458	44.5205	23.8296	20.2763	19.7155	34.7207	47.7154	47.2657	19.3843	15.4767	12.3654	28.3593	27.921	32.1385	13.9801	10.3862	11.149	19.3108	21.7543	25.4764	6.25716	2.34126	0.548354	0.77549	3.40276	3.345	0	0	103.933	0
		Dihydroxyacetone-P	13.7	14.7	13.99	168.991				30.6293	22.5435	28.979	68.3428	100	90.8925	29.559	35.3736	21.2722	52.477	69.2683	53.29	27.9391	30.1894	35.702	56.8953	60.36	70.048	28.425	25.6568	21.3867	43.1025	47.7384	54.2172	23.3948	16.8906	25.3433	40.2507	53.0631	53.519	1.69412	1.20194	0.749462	1.0599	1.22179	1.22765	0	0	79.7649	0
		Glyceral/-on-P	13.6	14.4	13.99	168.991				29.0991	21.0787	27.8321	68.0088	100	88.8471	28.2202	34.1035	19.8723	51.1783	68.7793	51.8381	25.6935	29.0385	34.1677	56.5795	58.364	69.9061	27.1785	24.5229	19.8145	42.4227	47.238	53.5792	22.5842	16.141	23.5281	39.5332	51.8718	53.1779	1.25143	0.990063	0.375457	0.530977	0.813443	0.907145	0	0	119.807	0
		3-Phosphoglycerate	13.8	14.4	14.21	184.986				37.7789	34.3174	52.8417	56.6844	59.9336	57.3678	50.3544	64.1621	33.46	56.1566	78.8442	62.4397	52.6129	66.572	64.8907	84.1066	77.0448	100	60.5242	59.6231	50.5236	67.0281	82.8872	86.5064	40.4428	34.463	47.7877	53.8524	71.9505	93.2209	0	0	0	0	0	0	#DIV/0!	#DIV/0!	#DIV/0!	#DIV/0!
		Phosphoenolpyruvate	14	14.8	14.34	166.975				42.4959	41.337	56.1584	60.527	51.9586	56.3798	53.8916	63.8355	39.7641	62.9777	81.5187	60.9241	63.4654	82.9942	79.0837	80.9817	84.3197	100	62.8283	61.2318	52.8175	65.668	89.7725	82.0168	40.7608	35.9965	61.1251	61.5015	89.7794	99.4179	0	0	0	0	0	0	#DIV/0!	#DIV/0!	#DIV/0!	#DIV/0!
		Lactate	9	13.1	9.51	89.0244				57.2288	56.0052	69.4439	63.6919	75.6456	66.0158	64.5657	74.3163	54.6273	74.9101	73.7984	74.4512	84.0388	76.462	79.2643	82.0421	87.706	97.3061	71.5512	69.8097	64.5495	88.5815	92.8221	100	59.4345	55.2262	57.048	77.1903	83.4147	91.4361	347159	13530.2	300182	2178.39	323670	25409.1	140.76	138.008	146.974	128.166
		Pyruvate	4.3	9.2	6.25	87.0088				47.1278	65.9027	68.9601	67.159	59.1352	75.7898	78.7124	83.3658	53.6868	65.5288	62.0671	57.5706	100	73.6236	67.0467	83.9586	58.4289	89.9891	72.7223	68.7371	82.5736	61.4456	89.3408	84.7459	42.4073	59.2795	47.8765	56.726	84.732	83.166	34589.6	1025.68	13452.3	211.359	24021	10594.5	1286.56	1149.78	1399.75	1322.16
	PPW	Gluconate	13	20	13.83	195.051				49.6787	51.3128	48.4036	54.7869	60.6657	55.1048	51.02	50.862	49.7664	84.901	73.0765	81.6055	49.2673	50.7988	48.3232	86.9756	95.1426	100	46.7545	44.6608	45.0786	87.0724	83.2701	88.2678	43.9796	39.7317	35.2355	81.5654	88.7687	85.0557	7038.18	675.026	7773.4	137.884	7405.79	610.307	63.2597	71.2071	75.7125	103.873
		Phosphogluconate	14	19.7	16.08	275.017				37.6856	50.4406	63.7013	71.6164	73.3096	81.4053	79.1347	97.6396	65.6404	74.4208	73.469	67.3202	86.8391	75.6539	73.355	100	72.7146	91.6592	64.849	70.4413	67.8099	69.9046	81.2573	67.1892	45.452	35.1279	39.2771	66.8067	77.876	84.6342	0	0	0	0	0	0	#DIV/0!	#DIV/0!	#DIV/0!	#DIV/0!
		Pentose-5-P	13.5	15.1	14.19	229.012				56.055	50.8799	58.5349	71.3852	85.9796	90.366	65.515	62.3667	40.2453	69.2908	78.3457	73.7189	61.5515	70.8593	68.8891	89.8895	94.2919	100	58.2083	63.4926	55.4836	69.082	71.4694	79.1307	62.3034	42.9822	65.7758	67.33	78.4283	79.4913	24.9963	3.20832	22.9323	2.71885	23.9643	3.14765	178.792	179.686	156.403	59.8309
		dRibose-P	8.5	11.2	9.83	213.017				41.2342	53.719	50.6049	60.9436	65.2318	68.5726	58.1125	57.0409	66.6114	68.6489	70.29	65.6119	60.4804	63.5521	82.0475	76.1046	84.4681	85.6223	73.7168	70.2938	73.9762	60.111	75.3159	84.938	87.9593	74.3701	84.5202	85.7442	92.3837	100	33.3766	5.45303	98.196	4.94829	65.7863	32.8253	12.6184	11.8864	4.90327	18.9785
		PRPP	14	15	14.36	388.945				46.4625	58.3828	68.119	38.7853	39.6795	35.5159	52.5454	50.7835	46.9011	45.5758	32.78	63.9914	100	79.0771	81.3156	56.7499	66.8214	50.2402	81.2748	92.34	97.7857	78.19	71.6843	92.8421	72.7124	84.3091	58.0721	56.3492	61.1727	47.0853	0	0	0	0	0	0	#DIV/0!	#DIV/0!	#DIV/0!	#DIV/0!
		Erythrose-4-P	13	13.6	13.4	199.001				81.5098	92.8652	100	51.4601	57.9897	44.5076	92.52	79.4699	51.5477	34.9327	54.4219	21.6967	51.7141	90.9238	91.8998	53.9291	51.3273	39.0771	61.337	59.2387	54.6612	33.3856	47.2499	36.8847	19.3693	29.0011	30.2009	35.8555	44.1004	61.4387	0	0	0	0	0	0	#DIV/0!	#DIV/0!	#DIV/0!	#DIV/0!
	Carbohydrates	NANA	11.6	14.7	13.18	308.099				57.4412	55.9621	70.0407	21.3184	26.323	23.4023	62.4356	76.3053	53.6126	35.696	32.9202	34.9494	86.5595	85.3932	100	44.6699	48.1486	49.8551	82.5719	86.989	80.4615	42.141	39.4607	45.9269	90.391	62.477	98.7764	53.3695	60.9171	58.9765	16446.4	1621.27	2891.16	45.2286	9668.76	6873.94	190.995	194.187	179.778	55.7223
		Glucosamine	12.2	13.55	12.72	180.087				17.9577	21.3919	24.7806	22.2973	29.8734	28.0866	16.7679	27.0897	27.3354	35.4533	44.5033	29.8666	50.1004	100	76.0135	38.514	82.2833	59.1099	45.8475	55.8979	46.4541	25.5263	38.7547	41.1435	34.1204	19.3574	66.9562	31.3659	51.152	39.5565	3518.69	34.9651	3263.88	75.4931	3391.28	140.33	112.892	105.226	90.6968	70.9393
		Glucosamine-P	13.6	14.6	13.89	258.038				44.2512	39.7215	48.549	56.7026	62.9196	55.7552	53.2922	62.9635	43.3688	65.9896	65.2141	68.577	72.2835	62.6719	70.8943	73.2272	68.8399	84.429	64.247	70.0683	60.4356	74.2091	67.5547	75.085	70.4278	62.5739	67.1481	79.9818	85.9059	100	20.469	2.67799	15.1857	0.741828	17.8273	3.29229	113.89	105.712	129.208	189.947
		Glycerate	12.5	14.2	13.16	105.019				46.1454	54.2698	57.2971	74.3435	77.3706	78.4898	62.9354	63.896	52.6126	85.7372	81.0648	82.6862	67.4691	71.1462	62.8803	91.0378	79.6689	100	54.8443	52.8937	49.6979	66.5677	79.7779	80.8646	44.4215	48.7284	46.2033	59.7714	68.9336	74.3662	874.806	54.147	843.106	13.7444	858.956	42.5632	73.1363	80.568	81.939	93.971
		Glycerol-3-P	13	19	13.91	171.006				29.5636	21.8171	29.1728	30.4638	45.3645	35.2856	26.1879	29.408	21.758	43.9933	48.4322	49.6026	40.5222	54.7415	54.9489	54.6601	100	80.7105	41.2014	44.5192	35.4859	63.6898	55.7092	76.6325	46.3817	22.4381	44.3959	64.5343	78.0545	73.2754	33.9408	1.02846	9.20596	3.36285	21.5734	12.6149	537.411	388.69	267.349	293.458
		Acetoacetate	7.5	10	8.77	101.024				83.6176	71.6166	67.9017	81.1359	100	68.7898	73.3926	67.2569	61.1934	56.0852	64.8443	56.283	78.955	52.4998	56.9269	79.2177	72.096	70.4378	42.167	69.605	52.9405	59.7385	54.4155	69.2116	39.5357	42.2607	50.8395	63.1867	57.191	63.0597	719.569	61.2497	613.213	77.5805	666.391	87.8237	81.1762	76.7545	77.3675	90.3084
		Mevalonate	8.9	9.9	9.57	147.066				61.6047	51.783	58.9408	57.0723	70.6977	81.3905	64.1766	61.2828	58.289	69.0004	77.8323	83.0224	75.5195	82.4493	73.9449	79.7864	87.5616	84.7257	56.2013	63.2023	57.8163	79.5095	86.1458	86.2305	56.9104	46.7437	53.9535	75.2815	100	93.9903	264.873	8.13784	246.192	3.50233	255.532	11.247	108.902	98.4696	104.095	94.7893
		Mevalonate-5-P	14	15	14.23	227.033				93.0523	58.1137	60.1437	97.6562	100	90.6788	80.6042	76.8598	50.8254	69.0827	68.3053	46.3294	84.3625	63.5654	73.4691	47.0137	54.3204	49.3526	77.5213	65.3846	60.9435	33.6514	41.6728	51.8178	34.1913	19.6535	26.2244	25.5197	35.2498	28.8327	53.1155	9.46756	48.8543	1.22749	50.9849	7.07885	75.3174	106.201	96.7231	97.3479
	TCA Cycle	Citrate	17.1	20	17.55	191.02				48.7178	66.1098	42.6358	59.8296	80.7133	70.7856	63.6651	46.1752	59.527	84.311	79.8447	75.8434	78.3173	55.274	62.8576	76.1434	100	72.8464	69.8921	60.0378	63.4823	60.5147	68.1832	70.547	47.075	42.111	47.0073	58.0623	70.4752	51.6495	14452	367.412	10360.7	1039.31	12406.3	2189.14	82.3018	82.3324	77.0395	74.5732
		Aconitate	13	14.7	13.69	173.009				46.4946	75.7059	57.1449	83.4368	83.9079	100	64.8421	58.5071	54.4663	96.5544	70.1569	61.4708	96.5969	92.6707	69.2751	90.8218	61.9009	87.4129	79.8185	75.0183	86.8417	64.0317	81.7649	75.328	70.4501	97.1935	67.0087	50.3657	69.2759	73.2749	1704.77	34.0051	1457.44	24.107	1581.1	127.13	102.276	106.207	115.014	117.681
		a-Ketoglutarate	12.8	15	13.38	145.014				39.4257	63.5189	52.24	92.9721	67.0463	100	74.966	73.9527	54.9364	64.1828	69.5332	61.0693	90.4839	70.8541	66.8318	80.0869	41.0368	74.9759	78.2814	75.5605	83.594	41.4589	62.0327	54.2199	50.6309	68.3954	39.9446	46.0272	57.6312	65.8496	2315.28	60.6722	1726.34	20.9014	2020.81	297.944	327.266	327.825	381.979	464.149
		Succinate	13.1	14	13.44	117.019				25.3344	23.4067	24.5962	23.6537	33.8616	28.2672	32.9945	34.9848	23.044	59.0905	49.8488	59.0553	47.843	44.7056	37.2326	79.5943	99.5645	100	36.2772	35.1538	34.326	81.2261	78.6514	95.6102	27.6912	22.3271	22.1122	57.1792	73.6803	71.8263	27120.3	2170.61	25069.7	62.0054	26095	1846.33	71.4963	76.3443	81.5344	84.3718
		Fumarate	13.2	14.1	13.6	115.004				34.8968	33.8164	36.5935	45.2121	51.5691	52.9601	36.5872	40.0926	34.7096	59.4119	57.263	65.3325	45.4951	40.9168	42.9776	74.5369	73.7827	80.8948	49.1652	47.9985	44.6276	87.3483	90.8983	100	38.8961	36.4278	29.7752	72.627	77.6076	81.8807	832.821	46.3484	829.851	12.9357	831.336	34.0582	81.8545	78.5992	85.1802	96.512
		Malate	13	20	18.17	133.014				7.71298	15.8784	21.7732	34.0618	46.5604	49.6003	35.1457	32.9568	30.9707	52.0016	54.6217	60.2912	47.9252	45.4027	38.0457	72.4522	73.5344	94.2729	56.6282	43.8601	39.2213	75.859	94.6998	100	50.8402	36.3829	30.2952	42.5751	60.5935	69.0261	12079.1	1872.29	8163.39	498.157	10121.3	2389.57	37.9008	39.5218	35.6973	38.1718
	Urea Cycle	Carbamoylphosphate	19.3	19.7	--	139.975				#DIV/0!	#DIV/0!	#DIV/0!	#DIV/0!	#DIV/0!	#DIV/0!	#DIV/0!	#DIV/0!	#DIV/0!	#DIV/0!	#DIV/0!	#DIV/0!	#DIV/0!	#DIV/0!	#DIV/0!	#DIV/0!	#DIV/0!	#DIV/0!	#DIV/0!	#DIV/0!	#DIV/0!	#DIV/0!	#DIV/0!	#DIV/0!	#DIV/0!	#DIV/0!	#DIV/0!	#DIV/0!	#DIV/0!	#DIV/0!	0	0	0	0	0	0	#DIV/0!	#DIV/0!	#DIV/0!	#DIV/0!
		Citrulline	13.9	16.1	14.33	176.103				56.6215	54.0265	65.8625	44.1751	47.6626	51.4321	59.1679	68.5948	54.1008	47.8816	58.7218	54.0303	82.9165	89.7685	100	51.8869	66.0868	63.3408	77.4915	83.5697	82.3242	43.4283	52.6866	53.6304	72.7488	55.98	83.667	43.4441	49.521	51.7744	6610.71	267.807	5116.53	56.7263	5863.62	771.762	193.996	185.969	176.666	135.526
		ArgSucc	14.4	16.2	14.79	291.13				52.8882	52.1833	57.8582	57.7427	63.2266	65.6906	51.3177	53.021	45.2408	68.6415	66.5013	81.1601	49.6896	38.5187	49.7772	82.5847	79.371	95.8379	53.1165	49.4927	49.665	100	96.5144	98.6338	37.7456	34.3505	30.1473	65.3357	69.6604	82.5535	106.2	5.54884	41.8102	4.63701	74.005	32.5983	204.844	230.674	189.596	176.37
		Ornithine	14	15.3	14.35	133.097				53.7075	40.7493	53.0076	32.488	42.3859	49.8788	27.88	32.7182	15.08	67.7753	75.4805	56.7223	30.2007	53.3813	44.8734	100	79.9924	87.5044	34.7643	34.3228	32.8057	59.5435	66.434	71.2578	28.6128	24.262	36.9453	36.4796	49.3418	81.9495	141.657	37.8839	79.2919	4.08975	110.474	41.2106	123.556	122.436	115.671	96.5139
		N-Acetylornithine	12.7	14	13.23	175.108				67.416	68.4101	74.484	72.0471	92.8036	87.2062	75.87	84.5427	60.1464	72.7753	75.7891	69.2713	89.2654	100	85.1549	60.8038	76.883	79.611	66.5296	71.098	68.1734	56.0311	62.0833	68.3947	60.4899	51.8584	66.3825	55.5183	66.1736	60.0976	5120.19	178.909	4855.85	33.979	4988.02	184.528	171.727	160.663	158.419	143.589
	Purines	FAICAR	14.5	19.5	16.5	367.065				17.7796	14.8335	32.9666	24.4076	67.9768	40.8349	26.9362	44.3438	14.0244	50.7557	56.2871	62.9479	86.248	90.3857	56.5075	52.0681	93.8679	100	41.126	41.3255	28.0991	52.349	68.0534	99.512	23.1586	9.48798	17.6988	41.269	76.8651	73.2199	335.197	11.217	285.532	3.80605	310.365	26.2072	19.5145	18.3063	33.1367	34.8322
		Adenylosuccinate	13.9	14.8	14.43	464.081				51.9671	52.6038	56.7711	49.9603	69.4502	48.1187	50.9225	42.7675	43.7883	58.5602	51.1817	69.1003	26.6153	18.5338	20.8445	56.6256	51.6715	56.128	28.3625	24.6833	26.8856	100	87.0892	82.786	18.4732	26.5063	14.9598	60.1041	55.8813	66.3154	0	0	0	0	0	0	#DIV/0!	#DIV/0!	#DIV/0!	#DIV/0!
		Adenine	2.8	8.6	4.79	136.062				43.3099	50.2386	59.8277	72.7197	89.0819	87.6058	65.7423	70.1766	62.2258	77.763	79.9676	83.8057	72.9171	68.0046	69.0714	82.1183	81.8678	92.5103	67.2381	68.0035	70.7282	87.3245	89.1306	83.2612	69.8852	64.5518	58.8478	82.1979	94.5589	100	2756.68	57.499	1361.62	15.5694	2059.15	698.804	173.787	216.585	163.92	191.84
		Adenosine	4.2	8.7	5.3	268.104				67.093	66.7668	65.4555	56.2348	69.2777	55.754	73.2022	72.4686	74.2511	56.752	48.7488	65.3531	51.5337	40.3812	35.175	68.2322	55.7877	63.299	44.7879	43.7116	47.1474	87.8868	80.592	79.6977	44.8802	72.0369	44.8647	100	99.9317	97.4009	145.61	19.0068	47.883	8.64676	96.7465	51.0457	195.547	77.3775	166.77	155.418
		AMP	13.2	16	13.54	346.056				96.0119	90.5403	86.9055	73.6499	96.5056	69.1772	99.7835	84.2865	89.0809	82.6576	73.4765	89.5775	48.0147	36.2222	37.4622	59.5595	62.5866	56.0095	46.8528	44.8872	45.0659	100	90.0777	85.0558	58.6262	86.1738	57.0992	98.0807	94.7405	88.3079	7.52411	0.678111	0	0	3.76206	3.79249	0	0	0	26.5166
		ADP	13.5	19.5	13.89	426.022				67.4085	66.9355	77.1354	82.662	100	86.4822	78.0859	67.742	55.3531	62.3917	61.3044	59.447	53.6425	47.341	49.6079	56.6222	56.2527	58.5639	52.4467	49.9046	46.328	63.3092	67.7857	64.2844	43.9301	49.7057	43.2754	61.862	67.8055	71.6015	0	0	0.486693	0.688288	0.243347	0.54414	3063.38	883.044	788.825	0
		ATP	13.6	19.5	14.21	505.988				48.6722	56.6582	70.3305	87.1101	100	97.5095	65.7854	55.0606	34.052	47.7758	48.7493	38.5792	47.5673	46.8443	44.4364	45.2987	36.6433	47.7148	41.8326	37.041	33.5579	38.211	50.8817	46.3748	22.356	22.6337	23.155	34.4291	46.646	49.6488	0	0	0	0	0	0	#DIV/0!	#DIV/0!	#DIV/0!	#DIV/0!
		cAMP	14	14.7	--	328.045				#DIV/0!	#DIV/0!	#DIV/0!	#DIV/0!	#DIV/0!	#DIV/0!	#DIV/0!	#DIV/0!	#DIV/0!	#DIV/0!	#DIV/0!	#DIV/0!	#DIV/0!	#DIV/0!	#DIV/0!	#DIV/0!	#DIV/0!	#DIV/0!	#DIV/0!	#DIV/0!	#DIV/0!	#DIV/0!	#DIV/0!	#DIV/0!	#DIV/0!	#DIV/0!	#DIV/0!	#DIV/0!	#DIV/0!	#DIV/0!	0	0	0	0	0	0	#DIV/0!	#DIV/0!	#DIV/0!	#DIV/0!
		dAdenosine	2.7	5	--	252.109				35.6239	40.3604	58.013	0	55.4656	0	27.1163	36.8226	0	0	24.5186	0	100	0	14.2228	39.2132	37.5638	0	0	26.641	0	30.4939	0	39.5466	0	37.946	27.8196	0	0	0	0	0	0	0	0	0	#DIV/0!	#DIV/0!	#DIV/0!	#DIV/0!
		dAMP	13.1	13.8	13.32	330.061				40.0249	40.9	19.8693	43.6533	63.7224	27.6085	44.662	26.9355	13.4233	96.7192	91.4406	100	4.55143	1.85361	0	59.5506	67.8429	30.1186	0	0	0	49.9229	31.8885	37.9476	1.36554	4.65215	0	47.1768	30.4916	24.1587	0	0	0	0	0	0	#DIV/0!	#DIV/0!	#DIV/0!	#DIV/0!
		dADP	13	14	13.95	410.027				0	0	0	25.3619	59.1329	30.815	0	0	0	33.9642	27.5999	100	0	0	0	0	66.9488	0	0	0	0	0	0	0	0	0	0	0	0	0	0	0	0	0	0	0	#DIV/0!	#DIV/0!	#DIV/0!	#DIV/0!
		dATP	13	18	14.42	489.994				0	7.16311	8.23548	31.2028	100	48.0362	10.961	7.61486	0	14.1624	12.2203	0	0	0	0	0	0	12.8444	0	0	0	0	0	0	0	0	0	0	0	0	0	0	0	0	0	0	#DIV/0!	#DIV/0!	#DIV/0!	#DIV/0!
		Guanine	8.9	10.6	10.43	152.057				86.8929	58.5009	51.2287	46.3873	56.6715	43.7549	63.862	69.1054	45.9529	88.5757	67.9843	100	39.6943	26.1776	19.9453	80.0095	86.9176	82.6525	22.2239	26.5804	30.1196	80.7303	65.4602	83.5242	24.5334	19.645	23.2816	57.7134	65.124	53.0129	5.19319	1.59233	2.1465	1.52922	3.66984	2.18119	2948.21	2305.51	1424.52	1490.66
		Guanosine	10.9	11.6	11.25	284.099				42.8162	44.0807	39.6159	34.8622	36.087	31.0737	60.2327	49.1932	31.8767	61.3138	49.1674	63.6569	42.1407	28.7816	28.6462	85.3394	100	91.7035	23.8012	29.3793	32.8036	81.1464	73.6307	94.5315	42.8876	25.3312	35.3929	86.9989	94.4972	83.4117	0.650428	0.919843	0	0	0.325214	0.7272	0	0	0	0
		GMP	14.1	15	14.36	362.051				43.2489	44.9754	42.0785	31.5873	39.7628	31.7139	58.3263	47.242	41.8233	62.4585	53.9424	73.3806	38.6086	27.9108	26.5019	75.9163	83.5754	80.111	29.2923	31.1966	34.2274	89.9287	77.4362	80.6739	48.0223	42.3753	31.0517	94.4189	100	90.0429	0	0	0	0	0	0	#DIV/0!	#DIV/0!	#DIV/0!	#DIV/0!
		GDP	14.1	19.5	14.96	442.017				47.7691	51.3725	61.2012	82.3304	100	93.742	61.9247	55.4024	43.5269	68.7958	65.4013	63.2554	61.7787	55.1822	54.0344	65.5543	68.7752	72.2575	60.4233	54.2237	48.9268	65.9252	68.283	66.3552	50.2918	48.4374	41.5623	61.9242	66.2229	73.692	0.42196	0.596742	0.40342	0.570522	0.41269	0.583853	0	0	0	0
		GTP	16	19	16.99	521.983				40.9668	48.5005	60.3407	84.1363	92.4211	100	56.3041	41.0712	23.5777	39.9791	40.0601	31.2145	43.7683	44.7425	43.968	44.0213	38.006	46.9729	42.8968	42.0307	34.9196	32.9019	42.0744	40.2463	19.4549	18.4228	18.6007	29.1543	40.8431	44.7047	0	0	0	0	0	0	#DIV/0!	#DIV/0!	#DIV/0!	#DIV/0!
		Inosine	9.5	10.4	10.04	269.088				32.2555	21.4487	21.8337	30.2339	50.1055	30.8386	25.9785	27.2576	14.6737	64.2231	47.7915	50.3264	37.501	28.7904	25.1363	96.5908	94.0012	100	19.0167	20.1414	19.4983	69.7061	55.2828	74.2867	42.5089	18.1832	28.514	85.4169	87.4473	73.2954	0.399133	0.56446	1.08841	0.972931	0.743771	0.866822	4199.1	632.202	1676.22	1664.6
		dInosine	7.2	9	8.14	253.093				17.5275	12.3408	12.9596	32.5369	39.2225	29.09	7.59016	8.91809	4.52379	91.1519	57.0691	68.4893	2.61199	2.19029	1.20645	99.4366	89.3035	100	1.9149	0.577198	0.531875	33.3851	24.3042	31.2594	2.01322	0.53612	1.20552	36.7087	35.3615	25.7367	0	0	0.217895	0.30815	0.108947	0.243614	440.273	0	0	0
		IMP	13.5	14.5	13.93	347.04				34.8301	30.1321	27.5529	56.494	82.9303	64.2561	36.2855	26.5872	21.2687	96.6278	78.6783	91.5988	42.3777	29.8985	23.5377	94.153	100	99.1433	29.2363	30.0781	28.7425	93.5408	66.6925	81.3429	55.1405	28.2411	22.5663	85.1399	92.3221	87.8611	1.80407	0.813552	0	0	0.902035	1.06986	0	0	0	0
		Hypoxanthine	6	8.9	7.76	137.046				38.2391	36.4023	35.9413	40.5468	54.735	48.4057	38.976	41.4793	32.7028	74.148	60.5684	66.854	46.6098	42.2886	39.2562	92.8028	88.9566	100	28.8519	28.0753	29.0204	73.8209	59.0983	71.3043	48.7295	31.4161	38.1916	79.129	85.7378	77.3743	164063	5182.56	154205	2476.31	159134	6386.61	5.77382	5.54754	3.36773	6.97067
		Xanthine	6.9	9	8.51	153.041				37.2366	37.3984	44.4863	37.5751	43.2446	42.2279	42.0334	46.3955	42.0138	50.1188	46.769	49.9927	53.3459	59.0175	58.0357	68.8119	79.5005	88.646	50.1775	52.8277	53.679	66.0551	70.7621	75.2615	59.7356	53.8041	68.1515	90.1611	100	86.511	2717.66	142.071	2790.24	77.12	2753.95	119.928	129.894	112.028	106.002	118.186
		Xanthosine	9.1	9.9	9.54	285.083				58.0856	40.4432	51.2767	42.237	62.6834	50.7823	35.0413	50.6468	40.1558	59.9388	69.1386	76.0928	67.9379	79.7676	69.9782	90.0851	92.2232	100	47.216	46.4308	47.8793	80.8254	75.1157	75.3779	52.4251	40.1414	59.5845	71.6497	77.2941	80.2248	71.9762	2.32165	73.3052	1.16566	72.6407	1.95344	174.665	107.857	111.252	101.044
		XMP	13.9	14.6	14.3	363.035				21.1271	32.5649	43.0425	90.5024	59.5753	100	27.4752	28.9904	21.6217	65.4835	81.0099	58.8609	39.2841	41.2804	34.1907	73.7254	61.7715	96.3652	21.1452	24.4744	32.7181	52.76	58.5682	60.7358	42.6115	27.4874	32.3831	58.1507	64.3631	86.8721	0	0	0	0	0	0	#DIV/0!	#DIV/0!	#DIV/0!	#DIV/0!
		Uric Acid	12.2	13.1	12.63	167.021				40.2215	42.4272	46.9952	75.9561	100	92.3608	22.2474	24.9893	40.9181	99.8625	80.871	67.0567	9.44692	16.3898	3.71546	42.422	57.8333	55.849	1.76465	1.92201	1.5015	20.8473	24.2191	24.0696	1.46174	28.6778	1.57725	10.2998	12.39	12.6046	922.596	39.8628	2727.62	28.1032	1825.11	903.169	29.2854	29.7377	36.6695	55.397
	Pyrimidines	Carbamoylaspartate	13.6	14.1	13.87	175.036				65.3768	64.9721	52.3116	11.4507	2.99259	6.53646	85.0535	90.4199	100	8.08233	30.7596	25.945	3.54474	26.5787	53.1092	18.7576	42.8632	5.30827	23.503	16.7842	13.8502	12.6366	23.5015	32.2319	9.0399	7.04782	10.592	27.221	42.4127	17.4025	72.7876	7.66989	58.7507	4.11309	65.7691	9.3344	95.5098	108.607	101.726	114.818
		Dihydroorotate	11.6	12.3	11.82	157.025				52.9164	31.4281	4.80034	64.6536	73.438	48.9844	30.7151	27.0167	42.587	96.6035	19.9285	32.2651	9.69367	18.2962	9.635	18.693	93.2272	74.2499	0	16.4976	12.8441	22.1011	42.6951	100	20.2372	27.9941	24.1889	28.3167	62.3814	53.6378	1.5828	2.23842	24.516	6.18524	13.0494	12.374	0	14.666	24.6965	67.132
		Orotate	9.4	10.3	--	155.01				#DIV/0!	#DIV/0!	#DIV/0!	#DIV/0!	#DIV/0!	#DIV/0!	#DIV/0!	#DIV/0!	#DIV/0!	#DIV/0!	#DIV/0!	#DIV/0!	#DIV/0!	#DIV/0!	#DIV/0!	#DIV/0!	#DIV/0!	#DIV/0!	#DIV/0!	#DIV/0!	#DIV/0!	#DIV/0!	#DIV/0!	#DIV/0!	#DIV/0!	#DIV/0!	#DIV/0!	#DIV/0!	#DIV/0!	#DIV/0!	0	0	0	0	0	0	#DIV/0!	#DIV/0!	#DIV/0!	#DIV/0!
		Uracil	2.5	4.5	3.07	111.02				33.137	36.7905	33.9735	38.3251	47.4391	45.9925	37.6673	44.4273	41.6934	72.9263	60.2768	74.7079	62.032	53.601	50.1461	97.7178	87.6718	100	46.5397	47.922	50.5109	85.1183	68.9669	85.1956	74.5496	57.9391	56.335	89.1385	97.0399	95.7735	5738.2	42.8402	5126.9	10.2605	5432.55	307.237	125.261	118.113	121.635	130.131
		Uridine	7.3	9	8.54	243.062				28.2109	28.3734	27.6218	28.0384	35.5315	25.4056	36.8139	35.9076	27.6477	57.1551	44.555	69.2594	45.6738	34.5434	30.2267	89.022	96.0135	83.0057	32.6246	33.1734	35.9103	76.9482	66.428	75.4139	64.9678	41.2538	47.4068	92.0002	100	83.6401	12024.5	458.833	11815.5	210.265	11920	371.865	16.0315	16.0091	15.2528	22.3925
		dUridine	2.8	5.5	4.24	227.067				61.3638	46.7506	48.3682	75.9828	86.4382	77.5624	23.8407	28.0368	30.9044	91.0096	79.9315	90.7231	16.5588	22.8599	21.2506	91.7499	100	90.6561	11.9066	11.2038	8.31087	71.3525	62.3762	68.7263	13.4178	5.90499	8.96355	47.2535	50.1121	50.2685	1333.78	15.1376	1169.84	17.3625	1251.81	83.5712	64.0364	75.1399	79.4391	103.432
		UMP	13.6	14.05	13.83	323.029				59.4558	55.2612	50.7435	57.9584	67.5203	46.8374	76.0427	57.8092	56.0907	82.0557	68.4413	93.6473	54.196	36.5672	31.9877	71.3495	73.7747	58.0419	39.3954	42.2344	45.862	100	75.2141	75.9783	72.7417	73.2614	46.5379	85.0477	88.377	88.233	8.72879	4.2237	0	0	4.3644	5.28846	188.695	162.425	215.395	62.4048
		UDP	13.7	19.5	14.25	402.995				60.7921	55.8188	61.86	88.35	100	86.9885	68.5236	61.4391	46.1056	69.6894	67.4925	68.6969	74.01	63.3867	64.1364	65.4244	67.4542	65.8316	75.0216	71.4703	68.2027	75.1462	69.9365	67.5205	72.5845	76.5901	63.2483	73.196	71.831	86.3058	0.687928	0.972877	0	0	0.343964	0.769127	2858.21	0	0	0
		UTP	14.1	19.5	14.48	482.961				33.8561	40.1602	51.5959	86.9552	100	97.0214	51.4061	46.8365	26.6176	59.5145	56.3279	46.5512	68.1643	67.1779	55.0091	57.453	44.8686	54.434	52.9238	48.4112	43.4048	47.5087	56.561	52.5651	30.4788	29.4589	28.8943	38.4389	50.688	62.3333	0	0	0	0	0	0	#DIV/0!	#DIV/0!	#DIV/0!	#DIV/0!
		dUMP	9.3	11	9.49	307.034				37.6545	24.8439	24.4071	26.3749	31.9341	28.8888	32.7628	28.5546	19.4632	26.988	23.0794	31.8519	49.2196	57.8921	41.7611	69.0589	81.5624	83.4756	56.547	66.3721	59.3587	97.2072	89.8484	91.1433	53.2976	55.8939	55.7504	88.6954	92.9212	100	1.49343	0.290796	0.575158	0.813397	1.03429	0.764129	16316.3	12855	15828.6	8595.78
		dUDP	10.9	11.7	--	387				0	0	0	0	0	0	0	0	0	0	0	0	0	0	0	0	100	0	0	0	0	0	0	0	0	0	0	0	0	0	0	0	0	0	0	0	#DIV/0!	#DIV/0!	#DIV/0!	#DIV/0!
		dUTP	11.3	12.7	--	466.966				0	0	0	0	84.9766	0	0	0	0	0	0	0	83.8849	0	0	0	0	100	0	0	0	0	0	87.7582	0	0	0	0	0	0	0	0	0	0	0	0	#DIV/0!	#DIV/0!	#DIV/0!	#DIV/0!
		UDP-Glc	13.2	14.1	13.75	565.048				58.2647	52.0173	54.8303	56.294	66.4508	53.3857	64.0417	64.6676	55.3854	63.3492	53.9373	71.7235	100	82.283	80.4564	59.9377	65.8558	66.5809	87.4181	84.1297	86.1008	76.5577	65.0897	73.1775	86.6692	79.4276	76.3126	74.0261	86.2958	81.2984	0	0	0	0	0	0	#DIV/0!	#DIV/0!	#DIV/0!	#DIV/0!
		UDP-GlcNAc	13.1	13.8	13.52	606.074				22.4476	21.3073	21.5136	16.242	21.7921	21.9796	28.8949	28.109	25.3749	44.6111	38.4368	38.7257	40.8906	36.254	34.5849	60.124	61.0433	69.6882	34.1289	33.0574	32.7665	66.477	62.332	67.4986	60.1652	51.181	47.4268	85.8837	100	98.0417	0	0	0	0	0	0	#DIV/0!	#DIV/0!	#DIV/0!	#DIV/0!
		UDP-Glucuronate	13.8	14.4	14.25	579.027				33.6555	32.2471	36.444	38.0837	46.9114	39.4595	45.0055	42.6019	31.153	56.4718	62.2466	70.0585	34.1504	30.7497	33.6784	78.9382	75.0124	85.2049	34.3084	34.7817	32.4445	76.4337	68.3796	72.66	35.6623	27.196	20.6743	93.1113	96.1654	100	0	0	0	0	0	0	#DIV/0!	#DIV/0!	#DIV/0!	#DIV/0!
		Cytosine	10.3	11.2	10.7	112.051				65.0765	54.5365	53.7541	55.5692	74.2064	65.4032	59.966	59.4149	49.7453	68.6249	62.8626	79.7725	63.6441	52.1778	45.3525	78.9762	85.2338	84.5733	52.8268	56.506	56.9537	80.2521	78.0172	78.6605	60.2241	62.0214	48.5716	98.4858	100	89.5791	1298.69	67.5654	1322.11	32.0948	1310.4	54.1734	26.6465	25.2403	22.2224	29.9566
		Cytidine	10.2	11.1	10.72	244.093				62.2046	49.1252	50.324	53.2488	72.2719	61.4293	54.7645	54.674	45.91	64.3137	59.763	76.9185	58.2828	51.0564	42.1406	75.3261	83.6222	81.4586	49.8191	51.6439	56.3513	77.0027	72.8527	75.4274	59.333	58.6299	47.3563	97.0139	100	90.5852	2265.05	51.7822	2186.56	41.0573	2225.8	61.0237	27.6519	23.6481	19.5054	30.063
		CMP	14	19.5	14.23	322.045				60.1547	58.1746	53.2602	53.8635	69.01	54.5623	67.5371	56.52	47.0773	74.3571	66.2476	93.8559	47.2312	31.4518	30.8414	73.6135	73.3251	68.3423	37.2559	38.579	41.8213	94.0865	82.0493	81.5111	57.1958	57.3799	40.0315	93.2787	100	94.8329	0	0	0	0	0	0	#DIV/0!	#DIV/0!	#DIV/0!	#DIV/0!
		CDP	13.6	14.1	13.91	402.011				80.778	0	4.22458	44.7633	0	9.99122	31.9385	66.64	40.6378	50.3988	12.235	37.596	42.501	34.1894	37.8563	0	0	41.8755	30.8855	0	0	35.5884	54.4198	4.402	29.0338	79.5365	100	43.6427	24.7651	7.88626	0	0	0	0	0	0	#DIV/0!	#DIV/0!	#DIV/0!	#DIV/0!
		CTP	13.9	15.6	15	481.977				23.4418	34.9593	49.0646	81.2959	98.3141	100	44.4007	37.2695	20.4422	45.4296	43.8296	37.5201	47.8125	47.245	37.337	42.2445	30.9403	42.5124	38.5267	33.4966	30.1203	34.9532	44.9624	42.4954	18.4943	15.0788	12.606	24.6019	37.6716	43.5426	0	0	0	0	0	0	#DIV/0!	#DIV/0!	#DIV/0!	#DIV/0!
		dCytidine	9.2	10	9.62	228.098				97.7722	51.3915	49.7755	52.6467	59.7734	24.5851	31.6497	48.3102	21.979	55.3048	48.0133	55.7067	38.7992	64.186	14.4422	69.2818	90.235	73.0104	8.08295	11.9825	9.23964	67.0952	44.0706	46.9942	8.79458	8.41283	11.1849	86.8056	100	56.3715	116.541	19.0577	116.367	3.52731	116.454	13.705	1350.21	1132.06	1085.69	743.92
		dCMP	10.6	11.2	10.85	306.05				23.2095	0	0	24.3985	23.4737	23.0592	20.2291	0	0	99.54	0	76.9855	0	0	0	81.2254	75.3532	100	0	17.6519	0	64.047	0	32.6378	56.2825	18.3734	0	77.8036	72.3866	0	1.29332	1.09519	2.3106	1.07905	1.80196	1.20025	2590.72	1947.61	1421.46	823.972
		dCDP	10.7	11.4	--	386.016				#DIV/0!	#DIV/0!	#DIV/0!	#DIV/0!	#DIV/0!	#DIV/0!	#DIV/0!	#DIV/0!	#DIV/0!	#DIV/0!	#DIV/0!	#DIV/0!	#DIV/0!	#DIV/0!	#DIV/0!	#DIV/0!	#DIV/0!	#DIV/0!	#DIV/0!	#DIV/0!	#DIV/0!	#DIV/0!	#DIV/0!	#DIV/0!	#DIV/0!	#DIV/0!	#DIV/0!	#DIV/0!	#DIV/0!	#DIV/0!	0	0	0	0	0	0	#DIV/0!	#DIV/0!	#DIV/0!	#DIV/0!
		dCTP	10.8	11.5	11.26	465.982				33.708	30.8923	36.396	51.8288	65.1584	18.2827	57.7741	65.7127	57.7161	37.6627	23.2281	47.1157	37.1539	37.6633	20.0993	56.2188	45.8022	31.878	36.5092	51.8024	83.7732	36.5381	22.0545	90.3038	66.238	86.1916	84.1861	26.5685	35.1532	100	0	0	1.36831	1.93508	0.684155	1.52982	0	0	91.8453	0
		Thymine	2.3	2.7	2.61	125.036				63.7158	58.3598	64.542	58.6356	78.3408	64.4521	64.5344	63.0334	67.2741	95.2602	90.2054	97.2774	54.148	45.6137	48.854	71.1918	76.1168	98.1149	50.8823	44.5427	42.1068	98.6871	94.9725	100	57.3263	38.4977	37.8375	79.8518	88.8728	83.8712	38.7865	7.56614	39.8466	5.18891	39.3166	6.50896	32.2053	40.2194	25.0364	58.0516
		dThymidine	2.3	3.8	2.67	241.083				44.3345	41.6705	41.8804	48.2996	58.5597	40.0264	41.449	41.8204	33.1536	91.205	72.0244	90.9193	33.3864	24.6019	21.577	89.7706	100	99.6832	20.5847	20.924	20.3568	75.4363	62.2711	76.9673	25.0211	11.0421	13.7244	63.2352	65.7428	52.859	552.214	5.78828	452.487	2.78096	502.35	50.0701	17.2058	19.5486	18.8653	67.4314
		dTMP	13.1	13.8	13.24	321.049				95.0619	84.6578	78.4774	66.8009	90.9471	62.7217	100	65.3814	73.3022	90.8951	65.7066	90.7007	27.7547	24.1129	17.0104	48.0064	46.9799	43.5407	16.8553	20.4667	19.8469	54.9898	40.4974	41.0055	15.7597	21.5251	13.271	42.7726	32.9233	30.8503	0	0	0	0	0	0	#DIV/0!	#DIV/0!	#DIV/0!	#DIV/0!
		dTDP	13.5	14.2	14.05	401.016				11.3156	20.1845	48.8942	55.4647	100	54.3793	20.1923	15.044	8.56926	20.8818	23.6142	11.068	4.74914	3.90885	1.46377	11.4817	4.48163	2.91412	3.87672	1.71285	1.35098	0	1.79252	4.87874	0	0	0	0	1.68243	1.54391	0	0	0	0	0	0	#DIV/0!	#DIV/0!	#DIV/0!	#DIV/0!
		dTTP	13.5	14.2	14.13	480.982				4.93323	8.15911	20.8234	100	91.9844	70.2115	5.87596	10.8503	13.0249	8.43127	12.4358	0	7.47808	3.65752	0	15.257	0	6.73048	0	0	0	0	0	4.49156	3.2375	0	0	0	0	0	0	0	0	0	0	0	#DIV/0!	#DIV/0!	#DIV/0!	#DIV/0!
	Flavines	FMN	12.3	13.3	12.86	457.112				25.3144	29.0393	87.1207	26.7681	41.2892	68.5977	46.3327	29.6011	0	88.9368	67.9255	12.2149	14.9609	53.3422	13.045	100	0	20.6675	39.9088	40.5168	64.1091	0	25.9899	15.5693	17.5602	25.1237	0	57.7037	0	12.6341	0	0	0	0	0	0	#DIV/0!	#DIV/0!	#DIV/0!	#DIV/0!
		FMNH2	9.3	10.6	--	459.128				#DIV/0!	#DIV/0!	#DIV/0!	#DIV/0!	#DIV/0!	#DIV/0!	#DIV/0!	#DIV/0!	#DIV/0!	#DIV/0!	#DIV/0!	#DIV/0!	#DIV/0!	#DIV/0!	#DIV/0!	#DIV/0!	#DIV/0!	#DIV/0!	#DIV/0!	#DIV/0!	#DIV/0!	#DIV/0!	#DIV/0!	#DIV/0!	#DIV/0!	#DIV/0!	#DIV/0!	#DIV/0!	#DIV/0!	#DIV/0!	0	0	0	0	0	0	#DIV/0!	#DIV/0!	#DIV/0!	#DIV/0!
		FAD	12.3	13	12.76	786.164				15.6069	13.7766	8.49249	5.97124	14.7589	17.1613	24.5222	16.8886	13.7837	16.918	18.7096	12.6608	18.6681	4.01203	9.19521	42.0471	17.2791	20.7789	29.9521	25.4952	25.2397	46.6718	58.4981	25.9952	43.184	45.2251	29.2564	100	89.9681	80.591	0	0	0	0	0	0	#DIV/0!	#DIV/0!	#DIV/0!	#DIV/0!
		FADH2	12	13	--	788.18				#DIV/0!	#DIV/0!	#DIV/0!	#DIV/0!	#DIV/0!	#DIV/0!	#DIV/0!	#DIV/0!	#DIV/0!	#DIV/0!	#DIV/0!	#DIV/0!	#DIV/0!	#DIV/0!	#DIV/0!	#DIV/0!	#DIV/0!	#DIV/0!	#DIV/0!	#DIV/0!	#DIV/0!	#DIV/0!	#DIV/0!	#DIV/0!	#DIV/0!	#DIV/0!	#DIV/0!	#DIV/0!	#DIV/0!	#DIV/0!	0	0	0	0	0	0	#DIV/0!	#DIV/0!	#DIV/0!	#DIV/0!
	Nicotinamides	Nicotinamide	13.4	14.7	13.68	123.055				30.4664	31.6129	38.0861	44.1755	62.198	58.4657	53.6082	50.1523	45.6195	70.2482	68.6638	76.5838	72.1518	67.5758	67.9582	79.5039	88.0472	95.153	75.505	75.6469	68.3392	86.9758	88.2322	91.8048	79.9523	71.6947	64.5799	82.3191	92.6082	100	219.179	19.7058	184.188	4.79258	201.683	22.6219	149.709	144.817	128.817	111.98
		mNAM	12.5	14.5	12.76	137.071				13.1761	11.7893	13.6494	24.7686	31.2102	25.8714	19.8554	21.2453	14.7688	53.8418	47.2621	50.6291	35.33	28.2395	28.3974	81.2427	81.6628	88.708	30.9834	29.457	27.6899	76.4659	68.0754	71.8687	42.6313	33.6877	31.8782	93.7761	97.7135	100	41.3532	0.577381	17.1523	0.754404	29.2527	12.1191	242.078	245.802	240.225	303.798
		NAD+	13.4	14.1	13.67	664.116				51.7871	36.127	33.1229	80.4583	100	78.9583	51.8335	24.6512	33.7033	71.5274	77.3719	49.7203	51.0411	55.1004	36.6675	87.506	74.3123	49.9665	50.9482	49.7655	52.6182	96.7072	83.486	96.4253	64.1157	45.9863	34.5949	76.5721	88.0329	92.5497	0	0	0	0	0	0	#DIV/0!	#DIV/0!	#DIV/0!	#DIV/0!
		NADH	12.6	13.5	13	666.132				38.5852	27.1715	13.1516	30.1839	77.7349	40.3055	13.7119	15.7125	13.5807	49.2827	38.0415	25.1734	14.4158	17.5979	11.286	48.8763	72.7153	40.7927	39.2469	21.2937	38.2895	100	45.6181	84.8589	62.0082	36.87	29.0566	77.9578	82.804	87.9065	0	0	0	0	0	0	#DIV/0!	#DIV/0!	#DIV/0!	#DIV/0!
		NADP+	14.1	14.9	14.41	744.083				32.8107	31.8922	23.223	40.3306	59.5287	39.8588	52.1258	26.8052	30.9937	60.2828	56.048	25.5807	49.6177	40.5921	29.3518	67.7588	61.1056	68.6388	39.7776	42.5179	58.8987	78.5782	94.0656	71.573	53.7731	51.2618	41.6482	71.5532	82.9262	100	0	0	0	0	0	0	#DIV/0!	#DIV/0!	#DIV/0!	#DIV/0!
		NADPH	13.4	14.8	13.88	746.098				23.5567	38.1251	42.7557	41.0357	44.5787	53.4258	38.9525	27.58	27.7181	53.8527	49.8489	30.2865	42.3313	41.1346	37.7839	64.4022	54.1676	60.975	47.2124	44.5037	70.2889	97.0633	73.1392	44.7114	92.6486	63.2696	47.3192	63.0666	86.8842	100	0	0	0	0	0	0	#DIV/0!	#DIV/0!	#DIV/0!	#DIV/0!
	Vitamins	Biotin	10.2	11.1	10.7	245.095				71.3728	57.6837	60.89	61.0258	76.812	68.466	59.5697	62.7448	52.8836	70.1309	64.6125	80.8825	68.0688	59.0463	52.2817	77.6105	82.4195	82.7159	57.7862	58.8555	59.1255	80.1715	80.2691	81.3777	67.5762	64.9448	54.5261	100	98.9632	93.4499	285.148	33.5054	275.406	8.65731	280.277	24.9501	43.6903	42.6024	27.7355	41.8096
		CoA	12.6	13.6	13.23	768.122				14.6503	65.1968	33.5609	11.143	27.49	35.2312	4.94232	44.5677	46.9083	16.4443	32.4278	27.073	41.7464	36.7021	36.8782	48.0384	30.001	47.3592	30.2206	51.8629	54.4907	43.4436	38.853	34.3076	100	46.7473	46.389	74.0899	69.9443	61.0517	0	0	0	0	0	0	#DIV/0!	#DIV/0!	#DIV/0!	#DIV/0!
		Dephospho-CoA	11.9	12.6	12.16	688.156				19.6194	3.85027	9.74184	3.73626	6.81757	14.9689	42.9965	23.5192	9.13189	0	11.5103	0	21.5092	6.50824	15.0172	25.7612	16.677	6.90321	0	16.4467	37.3213	47.3028	4.02318	17.7575	72.6673	13.0056	22.2308	77.1755	100	73.1121	0	0	0	0	0	0	#DIV/0!	#DIV/0!	#DIV/0!	#DIV/0!
		N10-Formyl-FH4	12.7	13.8	13.23	474.173				0	11.0068	0	15.2611	14.4721	0	0	0	5.97277	0	0	7.24383	0	7.98462	0	0	0	30.8274	0	0	0	0	0	100	0	0	0	0	0	0	0	0	0	0	0	0	#DIV/0!	#DIV/0!	#DIV/0!	#DIV/0!
		N5,N10-Methylene-FH4	12.7	13.5	--	458.178				#DIV/0!	#DIV/0!	#DIV/0!	#DIV/0!	#DIV/0!	#DIV/0!	#DIV/0!	#DIV/0!	#DIV/0!	#DIV/0!	#DIV/0!	#DIV/0!	#DIV/0!	#DIV/0!	#DIV/0!	#DIV/0!	#DIV/0!	#DIV/0!	#DIV/0!	#DIV/0!	#DIV/0!	#DIV/0!	#DIV/0!	#DIV/0!	#DIV/0!	#DIV/0!	#DIV/0!	#DIV/0!	#DIV/0!	#DIV/0!	0	0	0	0	0	0	#DIV/0!	#DIV/0!	#DIV/0!	#DIV/0!
		N5-Methyl-FH4	12.7	13.5	--	460.194				35.0379	43.0065	0	0	0	0	78.4042	37.8938	0	0	0	0	60.3596	100	0	0	0	0	0	51.3197	0	0	0	0	24.1235	0	0	0	0	0	0	0	0	0	0	0	#DIV/0!	#DIV/0!	#DIV/0!	#DIV/0!
		Pantothenate	8.8	10.4	9.27	218.103				98.1716	66.6801	66.8869	77.8039	97.1752	60.3655	75.5675	79.8742	56.4749	94.4284	80.5038	83.2652	81.2722	71.261	55.2643	90.4811	87.9067	83.5683	66.4104	66.6223	59.226	100	86.702	92.5636	44.2649	39.7423	35.1488	65.4177	69.3205	69.2878	5381.83	209.486	5470.54	5.56209	5426.18	154.676	101.152	94.5057	97.0688	101.609
		Pyridoxine	9.9	11.2	10.33	170.081				100	37.4695	31.9314	53.4394	68.3219	46.9128	39.6525	31.715	20.1214	77.402	56.2172	70.1718	26.8201	32.3872	22.9309	64.1529	65.9871	68.4123	15.5667	16.9136	15.1978	61.1015	58.6372	58.0083	7.30044	4.81234	7.7558	45.0909	50.7705	45.4613	1196.22	9.63566	1238.41	6.70573	1217.31	22.6661	84.5245	79.1872	87.8684	84.2823
		Thiamine (+)	12.3	13.2	12.74	265.112				55.3326	59.6419	74.6886	41.8338	46.2667	42.3584	59.3185	81.3372	61.6325	47.0267	54.9558	51.6457	87.3018	97.9959	100	60.143	73.8999	76.5003	63.239	65.6471	58.4259	54.8313	60.3518	68.405	39.8462	25.5739	44.0242	49.6604	64.0913	61.8004	2686.78	124.893	1782.16	43.1842	2234.47	461.859	57.6425	64.638	74.3889	47.421
		Thiamine phosphate (+)	16.9	17.9	16.9	345.078				24.8101	35.3695	50.7258	24.6273	16.8386	28.7065	41.351	45.7603	35.6542	47.872	31.6437	46.5997	43.073	26.2032	38.355	69.0788	43.2312	81.3368	21.8064	36.278	29.7023	39.2366	52.888	82.1297	20.9703	13.5199	11.9898	60.4039	81.7012	100	0	0	0	0	0	0	#DIV/0!	#DIV/0!	#DIV/0!	#DIV/0!
		TPP (+)	16	17.5	--	425.044				#DIV/0!	#DIV/0!	#DIV/0!	#DIV/0!	#DIV/0!	#DIV/0!	#DIV/0!	#DIV/0!	#DIV/0!	#DIV/0!	#DIV/0!	#DIV/0!	#DIV/0!	#DIV/0!	#DIV/0!	#DIV/0!	#DIV/0!	#DIV/0!	#DIV/0!	#DIV/0!	#DIV/0!	#DIV/0!	#DIV/0!	#DIV/0!	#DIV/0!	#DIV/0!	#DIV/0!	#DIV/0!	#DIV/0!	#DIV/0!	0	0	0	0	0	0	#DIV/0!	#DIV/0!	#DIV/0!	#DIV/0!
								Amino Acids	total	63.8488	58.9971	65.4885	71.7214	88.0414	77.2956	67.0063	73.9853	57.9496	85.1493	84.9451	83.8969	86.7103	88.2355	83.2334	84.4879	98.9925	100	78.6683	77.9306	71.5604	81.9085	87.122	91.9792	65.5843	54.4687	62.0048	75.9739	85.318	85.6938	1.74201e+06	59173.7	1.75059e+06	6283.96	1.7463e+06	42295.5	97.3701	93.2723	93.6223	97.907
									essential	65.7076	60.5326	72.7558	63.4307	79.8981	70.1703	68.1892	80.8853	60.5862	77.7862	78.2003	76.1323	95.6931	100	93.9363	80.0908	96.5951	97.8102	81.9688	84.3463	77.5662	77.4519	82.6825	88.8377	68.9858	56.286	69.8955	74.0375	84.382	83.4081	1.00851e+06	29729.6	909738	3611.13	959123	53733.3	88.5584	82.3884	85.5877	79.7606
									branched chain	63.9233	59.9646	72.437	61.3843	77.7966	68.5753	66.4255	79.3622	59.7531	75.6625	75.8339	73.8125	95.9226	100	93.7281	78.7307	94.5699	95.7516	81.2113	83.8858	77.2931	74.6508	80.5326	86.5114	68.2708	56.2819	70.2882	71.3706	81.9603	82.1491	627229	20372.5	557137	3971.05	592183	37995.1	82.8436	80.2691	83.7293	76.5814
								Amino Acid Derivatives	total	60.3544	57.1013	62.3843	55.0518	65.6863	59.4899	63.5904	69.9297	52.8025	72.0528	65.7895	70.7138	87.1989	81.9587	75.6	88.3919	95.602	100	77.5697	75.8069	72.6383	86.9507	86.5787	87.5345	69.0621	60.4426	59.7166	83.6661	89.5676	88.5308	636754	18520.6	514629	7605.61	575692	62682.2	170.049	162.032	174.272	164.781
									branched chain	44.0589	55.6498	51.7187	70.2157	70.7294	66.8088	57.4529	74.1074	34.8892	61.7667	63.9273	54.6964	100	94.2783	80.7543	79.1092	67.9039	78.9159	77.1753	76.3298	82.3325	53.4373	65.2536	75.8179	48.677	63.8595	53.4279	52.4641	65.2552	63.2214	31209.6	2274.86	15174	695.52	23191.8	8192.33	1670.14	1565.72	1850.8	1896.89
									Trp-Metabs	53.6891	38.4829	45.9736	76.3651	89.2852	78.6148	35.4934	42.7239	27.5571	74.4607	83.3501	78.2669	59.2063	67.1785	58.4119	82.6562	97.5898	100	54.4959	61.7803	51.7647	85.5918	92.4052	97.1448	40.0328	27.3902	49.5454	80.1988	84.7802	91.078	26677.1	1026.24	28028.8	607.494	27352.9	1080.7	181.898	141.917	129.2	147.291
									"S"-containing	95.2912	88.1579	93.6315	46.308	49.99	42.2164	94.1811	95.7812	77.7135	50.5473	43.9304	49.1859	100	90.4058	86.4061	67.4321	69.0901	66.8853	88.5618	85.2308	81.0576	77.5327	71.8227	71.5116	70.2775	59.7202	59.4506	53.7285	55.7298	54.5534	100781	2662.72	23064.2	1844.49	61922.6	38925.9	137.988	154.463	159.724	47.3292
								Urea Cycle	total	71.0629	69.6435	79.6202	68.9799	78.9168	80.5159	73.2886	80.7101	63.6131	76.9112	81.5234	85.1413	86.5876	86.9023	93.3796	83.2182	91.8582	100	80.0744	82.0933	80.8463	86.7887	90.7743	93.9998	68.3042	56.7315	70.8666	68.3472	76.2431	82.7591	11978.8	152.961	10093.5	77.2878	11036.1	950.398	183.299	174.195	167.895	139.054
								TCA Cycle	total	14.3353	22.4717	25.8202	38.3883	49.4687	52.368	39.427	37.241	33.6955	57.227	58.0614	63.3689	53.1182	48.7084	42.0596	76.8344	79.2802	96.504	57.7325	46.8677	43.5306	77.6217	93.6851	100	49.5055	37.9774	31.7239	47.8229	65.4439	71.6336	58504.3	4353.99	47607.4	1148.03	53055.9	6310.56	78.4355	81.2238	84.2374	88.9151
								Carbohydrate Metabolites	total	57.2049	58.7412	70.8565	66.0335	75.6391	69.6462	68.2757	77.3985	55.8306	75.6905	74.4919	74.1538	88.0017	77.9619	79.4237	84.7496	86.3369	99.1053	73.2713	71.23	68.5679	86.6188	94.3625	100	58.4274	56.8209	57.2483	76.1979	86.0453	92.6658	410829	16881.2	329477	2723.06	370153	42435	214.341	203.227	226.856	202.565
									tot.w/o Pyruvate+Lactate	52.7174	48.7526	57.1987	64.5807	81.9357	74.6971	60.2251	65.818	49.3855	75.4471	81.5734	75.5889	65.4651	70.0541	71.374	84.7415	97.7692	100	59.5001	59.6634	53.7753	75.1055	78.0683	84.3649	53.9018	41.1098	54.9304	71.9339	85.3838	87.417	29080.2	2328.48	15842.6	336.732	22461.4	6824.64	127.976	130.753	123.633	77.3296
									KHs	52.1505	45.6598	54.6732	69.0552	100	90.9714	64.9796	67.4367	49.1165	72.4324	83.7733	72.7798	60.8186	57.3865	60.4477	74.5477	82.159	82.827	49.4588	46.965	42.8703	57.148	61.0829	63.1784	43.7216	35.1895	43.1317	51.9928	59.8855	65.4003	107.21	5.58438	137.279	10.7289	122.245	17.2971	113.153	114.205	70.0245	66.1198
									Hexoses	48.57	40.9564	50.5252	64.8011	100	87.1029	61.3213	65.4018	47.5813	69.2514	81.1051	68.6783	57.0217	49.8505	53.1995	65.8269	73.8352	73.0702	42.6532	38.2279	34.9923	50.3221	53.7654	53.7812	33.4306	28.6413	31.9129	42.7072	49.3228	55.5886	48.8371	3.53105	16.1511	5.36369	32.4941	16.9621	268.284	273.065	138.162	166.198
									Pentoses	54.8242	52.7283	58.6234	71.3528	84.4532	88.764	65.8822	63.0295	46.098	70.9874	78.9297	74.1726	62.9675	71.3837	73.0872	89.7328	94.9715	100	62.5547	66.3923	60.3019	69.257	74.04	82.2587	68.604	49.8206	70.9092	72.444	83.0211	85.3049	58.3728	2.26669	121.128	5.40596	89.7506	31.6503	56.9884	56.6907	45.3553	29.8865
								Pyrimidines	total	35.2862	35.3063	34.8015	37.8244	46.8204	41.439	41.7233	42.4016	36.629	64.8842	54.9026	68.1881	55.056	46.4391	43.081	85.2279	83.8601	87.0352	43.2748	43.4858	44.8771	81.078	70.2713	79.5831	68.0795	54.0922	51.7238	90.8243	100	95.65	23454.3	410.679	22317.1	161.085	22885.7	648.521	54.4001	51.5754	51.4916	59.0563
									Intermediates	73.6946	66.2189	46.5139	31.2802	26.931	21.8623	83.2268	86.6082	100	38.9862	33.0249	32.9828	6.25959	28.8932	48.8026	22.3086	67.7336	29.1889	20.1827	19.8857	16.1543	18.1829	34.3444	60.8509	14.476	15.3385	17.1197	32.7688	57.1144	32.737	74.3704	8.98418	83.2667	8.50802	78.8185	9.81514	79.697	93.0535	88.9724	106.923
									Nucleinbases	34.2763	37.5108	34.7601	39.0351	48.4831	46.7842	38.5271	45.0941	42.1621	73.1787	60.6863	75.2331	62.3304	53.7847	50.2226	97.5559	87.9687	100	46.9255	48.3615	50.8883	85.3886	69.5854	85.4167	74.4207	58.255	56.3124	89.779	97.5392	95.9887	7192.22	51.1447	6605.22	46.7279	6898.72	297.558	126.677	117.144	118.475	121.053
									Nucleosides	33.9742	32.1734	31.7037	33.8244	42.7414	32.1876	38.894	38.3159	30.3193	61.6994	49.4133	73.4063	46.4974	36.3079	31.5988	90.6515	98.0814	85.9893	33.8819	34.4933	37.1506	78.9641	68.7224	77.3597	63.2359	41.7887	46.3959	92.5334	100	84.636	16292	391.968	15740.8	194.756	16016.4	414.439	31.1359	29.9179	28.7568	36.4512
									Nucleotides	62.023	60.3213	63.6228	86.0556	100	84.9443	76.9406	64.7718	51.3697	82.6018	74.764	85.5492	72.4981	59.9391	54.8229	76.6349	74.5416	70.6115	61.8347	60.4934	59.6065	90.5324	80.7819	78.9951	69.0286	70.3727	53.4253	81.6622	86.9595	94.6174	12.2035	3.71667	4.25407	3.08713	8.22877	5.2412	2837.71	2128.41	2422.69	1293.96
								Purines	total	41.284	39.5798	39.6527	45.1979	60.3965	53.0283	43.1903	44.4864	35.5814	76.4026	63.2456	69.8431	48.5799	43.5687	40.5661	93.0487	89.7534	100	31.7061	30.9272	31.7059	76.8989	62.7314	74.0001	50.38	34.3966	39.2856	81.3469	88.1348	80.4596	171029	5385.89	161496	2565.45	166262	6365.01	10.4831	10.3689	7.67542	11.854
									Intermediates	38.1535	36.2178	35.7032	41.236	55.8949	49.1036	38.905	40.9576	32.333	75.0519	61.3177	67.8299	46.4755	41.8744	38.7001	92.841	89.4043	100	28.9036	28.193	29.0512	74.574	59.4429	71.7244	48.9718	31.3566	37.6422	79.3647	86.0049	77.7958	168112	5349.57	160082	2544.39	164097	5802.31	8.21907	7.67298	5.56461	9.47004
									Nucleinbases	38.5015	36.7371	36.5007	41.317	55.621	49.2775	39.6389	42.1892	33.3521	74.3465	61.0683	67.3389	47.2371	42.8388	39.8835	92.7521	89.0151	100	29.7179	29.0016	29.9837	74.2769	59.9091	71.7851	49.2249	32.1278	38.6471	79.3696	86.0933	77.981	166825	5236.05	155570	2489.74	161198	6962.51	8.00636	8.29861	5.45871	9.37363
									Nucleosides	55.2866	50.782	49.9126	47.7315	63.5668	47.438	57.2883	56.7467	51.7089	63.7627	51.4092	63.1935	48.0092	37.1245	32.5627	85.0096	77.3501	83.822	35.5232	35.6498	37.6172	84.9733	74.3446	82.7147	46.0996	51.3975	40.0428	98.8078	100	92.0945	146.66	18.4942	49.1893	9.50476	97.9245	50.9049	253.23	104.083	204.66	166.191
									Nucleotides	60.702	59.7116	63.1383	77.5319	100	83.5887	70.1731	57.8195	48.2985	87.0761	76.9907	84.8094	54.0978	43.8585	41.2921	82.8008	85.3331	86.2947	45.9279	44.5169	42.6041	90.2825	79.4842	83.6061	54.8239	47.9622	38.263	85.9463	92.966	90.8671	9.75014	1.27538	0.890113	0.637615	5.32013	4.5433	140.121	40.3911	36.0814	18.7508
								Co-Factors	RedOx.F.	23.142	20.5753	22.4374	37.1963	48.6033	41.1976	33.1158	28.6542	25.0104	60.2744	56.5481	55.4958	46.3627	41.1744	38.6075	81.5147	81.4477	84.2823	44.5205	43.4022	41.8909	82.4806	76.1176	79.6977	55.3824	45.3117	40.4398	89.1577	95.8221	100	260.532	19.4983	201.34	5.09515	230.936	32.8484	161.41	157.609	142.929	136.277
									Folic Acid Der.	8.78417	21.7887	0	15.2611	14.4721	0	19.6563	9.50016	5.97277	0	0	7.24383	15.1324	33.0551	0	0	0	30.8274	0	12.8661	0	0	0	100	6.04788	0	0	0	0	0	0	0	0	0	0	0	#DIV/0!	#DIV/0!	#DIV/0!	#DIV/0!
									Vitamins	100	66.0699	66.402	76.4225	95.4258	61.9271	73.66	77.5012	55.3299	93.8458	79.8516	84.7781	78.6797	70.8647	56.2344	90.2669	89.164	86.1492	63.2825	63.9047	57.3421	97.6264	86.6126	91.8805	44.0395	39.0177	35.6502	68.6133	73.1009	71.9579	9549.98	170.337	8766.51	35.4611	9158.25	410.599	86.5675	83.5939	88.1905	84.2595
	Average rel. Lamivudine-Norm. Peak Area[%]									Cells: Highest metabolite conc. of all samples (of the same VS) correspond to 100%																																				Media: Metabolite conc. in blank full media corresponds to 100%
	Class	Compound	Retention Time [min]			MIM				d1 Cells Full Medium, VS1			d1 Cells Cys- Medium, VS1			d2 Cells Full Medium, VS1			d2 Cells Cys- Medium, VS1			d3 Cells Full Medium, VS1			d3 Cells Cys- Medium, VS1			d4 Cells Full Medium, VS1			d4 Cells Cys- Medium, VS1			d5 Cells Full Medium, VS1			d5 Cells Cys- Medium, VS1			Blank Full Medium, VS1			Blank Cys- Medium, VS1			d1 Full Medium, VS1			d1 Cys- Medium, VS1
			from	to	Peak	[Da]				Mean	Stabw.	Error [%]	Mean	Stabw.	Error [%]	Mean	Stabw.	Error [%]	Mean	Stabw.	Error [%]	Mean	Stabw.	Error [%]	Mean	Stabw.	Error [%]	Mean	Stabw.	Error [%]	Mean	Stabw.	Error [%]	Mean	Stabw.	Error [%]	Mean	Stabw.	Error [%]							Mean	Stabw.	Error [%]	Mean
	Stds.	Lamivudine_Neg	2.5	5.5	3.01	228.045				96.4806	2.61833	2.71384	95.2399	0.925957	0.972237	94.3482	0.304961	0.323229	91.7745	0.552654	0.602187	92.7893	0.58109	0.626247	91.7767	0.960378	1.04643	95.1971	0.0270461	0.0284107	93.1059	0.818695	0.879316	95.4436	1.51351	1.58576	91.4495	0.936059	1.02358							77.4909	5.2054	6.71743	85.8125
		Lamivudine_Pos	2.5	5.5	3.09	230.059				96.0745	1.62184	1.68811	96.8429	0.573554	0.592252	97.3953	0.188898	0.19395	98.9895	0.342323	0.345818	98.3609	0.359937	0.365935	98.9881	0.594875	0.600956	96.8695	0.0167528	0.0172942	98.1648	0.507114	0.516594	96.7167	0.937494	0.969319	99.1908	0.579811	0.584541							109.991	2.3105	2.10063	106.297
	Non-ess. Prot. Amino Acids	Alanine	13.1	14.8	13.57	90.055				60.6142	1.86412	3.07538	65.2362	3.40463	5.21893	66.6501	6.61884	9.93072	76.5016	4.24112	5.54384	74.1888	5.71014	7.69677	92.7712	5.39255	5.81274	76.6666	0.221218	0.288546	95.7031	2.73484	2.85763	57.022	5.04353	8.84489	89.2356	6.26245	7.01788							245.27	15.8304	6.45428	191.756
		Arginine	8.3	14.6	12.3	175.119				78.8084	6.37433	8.0884	84.747	2.11417	2.49469	78.1552	5.27175	6.74524	79.4172	3.07141	3.86743	83.9956	11.3541	13.5175	87.3571	3.04603	3.48687	84.0047	7.06837	8.41426	70.8749	2.02858	2.86221	66.062	7.06112	10.6886	73.7714	3.29718	4.46946							21.2566	14.6364	68.8557	46.1442
		Asparagine	13.8	20	14.24	133.061				90.714	7.02596	7.74518	87.3601	5.34833	6.12217	82.3112	5.77124	7.01149	79.113	1.96763	2.48712	92.2964	0.964325	1.04481	70.7697	3.86494	5.4613	88.3034	5.43908	6.15953	67.6739	1.03776	1.53348	67.753	3.16226	4.66734	58.959	0.991149	1.68108							141.526	3.94763	2.78934	114.624
		Aspartate	13.5	14.6	13.83	132.03				47.9437	0.854955	1.78325	52.071	7.41077	14.2321	39.1048	1.85966	4.75557	60.5455	2.93895	4.85412	48.669	3.7018	7.60607	74.8803	11.1567	14.8994	48.8246	1.28459	2.63103	92.0152	6.21766	6.75721	31.082	3.31917	10.6788	62.9957	7.31993	11.6197							86.3414	0.964337	1.11689	101.359
		Cysteine	12.8	14.2	13.27	122.027				35.1524	9.71216	27.6287	2.24438	0.812534	36.2031	57.6502	7.43679	12.8999	3.12262	0.894693	28.652	84.5664	10.5159	12.4351	5.88041	1.58231	26.9082	88.0035	5.22233	5.93423	10.7136	3.33782	31.155	89.2346	9.09606	10.1934	11.8688	2.93206	24.704							1300.74	152.739	11.7425	14.1962
		Glutamate	13.3	14.5	13.69	146.046				65.7445	2.31239	3.51723	86.238	7.60107	8.81407	70.0605	6.80257	9.70956	89.9316	3.11306	3.46159	88.424	5.97194	6.75376	94.2487	4.12894	4.3809	78.7262	2.96666	3.76833	84.6679	4.55679	5.38196	62.8598	7.29285	11.6018	83.384	4.82631	5.78804							113.695	1.55309	1.36602	122.27
		Glutamine	13.5	14.8	13.88	147.076				30.3503	0.656148	2.16191	83.162	4.55829	5.48122	42.5106	2.76619	6.50705	88.6903	4.26358	4.80726	60.1338	4.30107	7.1525	93.7508	8.14946	8.69269	57.0483	4.26265	7.47201	82.8458	5.4396	6.56593	50.7617	3.1701	6.24506	83.2155	4.42101	5.31272							94.8893	2.77043	2.91965	121.679
		Glycine	13.8	14.8	14.12	76.0393				66.1901	2.00242	3.02526	68.3789	8.5235	12.4651	73.5478	8.76613	11.919	87.1078	3.46305	3.9756	84.2186	6.8125	8.08907	97.9977	1.43501	1.46433	81.3526	4.67925	5.75182	91.9502	2.337	2.54159	66.0255	6.51779	9.87162	82.716	2.59086	3.13224							156.582	0.507156	0.323891	129.931
		Proline	12.1	13.6	12.58	116.071				59.0494	2.41708	4.09332	80.5518	9.30869	11.5562	57.4866	6.17418	10.7402	87.3084	2.57036	2.944	61.4371	2.38766	3.88634	93.8755	6.9167	7.36795	58.3614	4.44089	7.6093	90.5675	3.11658	3.44117	42.3528	3.9275	9.2733	76.6419	3.77298	4.92287							132.528	4.08751	3.08427	120.123
		Serine	13.8	18	14.24	106.05				92.8496	5.06323	5.45315	84.6388	1.72756	2.04109	87.2194	5.71658	6.55425	86.1991	1.25811	1.45954	94.02	1.93361	2.0566	90.0659	3.69692	4.10469	77.8734	3.30301	4.24152	82.2858	4.0247	4.89112	66.2074	3.50469	5.29351	73.5367	4.41468	6.00336							116.428	5.16564	4.43677	93.2398
	Ess. Prot. Amino Acids	Histidine	14.8	20	17.06	156.077				47.5976	4.13647	8.69049	52.4085	3.44939	6.58173	61.8873	6.91521	11.1739	60.5148	0.532607	0.880128	89.2018	7.94888	8.91112	80.3916	6.18717	7.69628	85.3981	2.14785	2.5151	78.6997	1.62136	2.06018	63.2955	7.67604	12.1273	67.6565	1.60867	2.3777							77.7617	4.09374	5.26447	72.7037
		Isoleucine	11	11.3	11.04	132.102				63.1406	2.55704	4.04975	56.7524	5.57368	9.82105	66.004	6.43763	9.7534	60.8169	0.913655	1.5023	90.8816	6.74565	7.42247	72.7986	5.19304	7.13344	78.3245	4.57568	5.84195	69.0231	3.19708	4.6319	61.6112	5.76379	9.3551	66.9243	1.59738	2.38685							88.2717	1.54911	1.75494	68.9958
		Leucine	10.6	11	10.82	132.102				63.8513	6.98071	10.9328	72.4047	6.34535	8.76372	64.4764	9.35216	14.5048	81.3868	1.30923	1.60865	86.9991	3.76065	4.32263	92.9226	9.70961	10.4491	72.5312	4.47082	6.164	83.7691	8.93402	10.6651	60.8259	8.28503	13.6209	80.3955	8.1005	10.0758							79.5781	4.3592	5.47788	76.22
		Lysine	11	12.6	12.38	147.113				79.7451	8.38738	10.5177	92.2645	3.38635	3.67027	92.923	7.93314	8.53733	88.6633	2.87541	3.24307	87.7432	7.58146	8.64051	92.4634	5.34744	5.78331	95.7745	3.23586	3.37862	78.5259	3.21155	4.08979	65.7043	7.56264	11.5101	82.6393	4.43997	5.3727							26.7592	6.95432	25.9885	39.82
		Methionine	11.2	12.6	11.59	150.058				70.6364	6.08388	8.61295	73.8439	7.5463	10.2193	74.3434	9.53249	12.8222	81.6341	0.76402	0.935909	98.3235	1.33698	1.35978	91.2766	9.98668	10.9411	82.6045	2.49573	3.0213	82.2961	4.43647	5.39087	69.5596	7.49825	10.7796	82.8858	5.70185	6.87916							69.3639	3.08636	4.44952	73.6434
		Phenylalanine	10.1	11.3	10.59	166.086				66.2004	5.10219	7.70719	73.6634	6.25202	8.48729	67.3649	8.86721	13.163	81.2299	0.484143	0.596015	87.2406	4.56886	5.23708	92.5412	8.0937	8.74605	72.6491	3.14331	4.3267	86.0113	5.00028	5.81352	59.0169	4.59643	7.78832	84.1257	3.2375	3.8484							119.584	9.46257	7.91292	108.679
		Threonine	13.3	14.8	13.67	120.066				74.7254	1.07121	1.43352	73.8697	6.53538	8.84716	78.2912	7.18789	9.18096	79.4214	0.996958	1.25528	96.6464	3.38078	3.49809	87.3423	6.97731	7.98847	84.3952	3.00222	3.55733	81.4095	4.78073	5.87245	70.7503	4.26536	6.02875	83.5277	4.70651	5.63466							138.026	7.51772	5.44658	101.21
		Tryptophan	10.6	11.7	11.1	205.097				75.5675	7.10578	9.40322	75.5927	8.01259	10.5997	74.9228	10.1817	13.5896	80.9249	1.26285	1.56053	94.4783	5.19094	5.49431	92.6345	7.81137	8.43246	80.1649	3.01787	3.76458	85.3797	4.60121	5.38912	61.5345	6.12449	9.95294	83.9982	4.54144	5.40659							87.0839	6.92482	7.95189	78.4616
		Tyrosine	11.8	12.8	12.26	182.081				65.1423	5.03636	7.73131	76.6167	8.7188	11.3798	66.1156	7.39682	11.1877	78.9209	2.71464	3.43969	92.017	6.16225	6.69686	90.4802	9.21002	10.179	71.6712	3.70631	5.17126	78.3775	5.84016	7.45132	56.2524	7.19723	12.7945	78.3167	5.85778	7.4796							79.7079	6.27338	7.87047	75.1912
		Valine	11.6	12.8	12	118.086				58.1594	5.18597	8.91682	66.2138	7.10224	10.7262	63.4394	7.37658	11.6278	69.5468	2.80587	4.0345	95.4417	3.54633	3.7157	87.293	7.09035	8.12247	77.969	2.7728	3.55629	74.6278	3.44206	4.61231	61.3601	3.7477	6.10771	74.2815	5.35278	7.20607							80.2387	3.06179	3.81585	82.5806
	Yang Cycle	a-Keto-glutaramate	12	13.5	12.57	144.03				32.1504	2.19001	6.81177	72.394	3.41001	4.71035	36.6324	5.65887	15.4477	76.2028	0.931487	1.22238	35.5485	2.91844	8.20975	86.0525	11.7525	13.6574	26.3694	0.806054	3.05678	59.5197	5.50174	9.24355	20.3794	3.27108	16.0509	68.3279	6.90127	10.1002							78.4883	1.32408	1.68698	89.5137
		SAH	12.8	13.5	13.17	385.129				71.8726	3.4164	4.75341	80.7833	9.25063	11.4512	84.5311	13.0902	15.4856	78.5095	8.85658	11.2809	40.0908	7.2306	18.0355	80.6094	4.25215	5.275	35.4868	0.323754	0.912321	83.7349	6.45138	7.70453	31.8365	2.02508	6.36087	90.8461	7.64746	8.41803							160.347	125.382	78.1939	0
		SAM	11	12.5	11.61	399.145				3.11607	2.9025	93.1459	48.8371	36.5141	74.7672	48.8968	17.4082	35.6019	37.2997	13.7245	36.7953	57.5694	2.58013	4.48177	40.9851	9.43816	23.0282	69.0626	23.4824	34.0015	62.1676	28.3166	45.5488	56.7801	24.2075	42.6338	47.7672	22.6757	47.4713							#DIV/0!	#DIV/0!	#DIV/0!	#DIV/0!
		Decarboxy-SAM	9.1	9.4	9.24	355.155				22.561	7.85855	34.8325	49.1259	18.0628	36.7683	33.202	15.4198	46.4422	56.9579	14.1831	24.9011	38.8197	21.5986	55.6382	75.235	11.9858	15.9312	26.6741	7.70799	28.8969	75.8826	18.7675	24.7323	2.51684	1.1408	45.3268	42.2839	16.6883	39.4672							2.79398	3.95128	141.421	45.1424
		Methylthioribose-P	10	11.7	--	259.005				#DIV/0!	#DIV/0!	#DIV/0!	#DIV/0!	#DIV/0!	#DIV/0!	#DIV/0!	#DIV/0!	#DIV/0!	#DIV/0!	#DIV/0!	#DIV/0!	#DIV/0!	#DIV/0!	#DIV/0!	#DIV/0!	#DIV/0!	#DIV/0!	#DIV/0!	#DIV/0!	#DIV/0!	#DIV/0!	#DIV/0!	#DIV/0!	#DIV/0!	#DIV/0!	#DIV/0!	#DIV/0!	#DIV/0!	#DIV/0!							#DIV/0!	#DIV/0!	#DIV/0!	#DIV/0!
		Methylthioadenosine	2.3	2.9	2.62	298.097				80.9748	13.5609	16.747	74.3142	6.96418	9.37126	65.3987	5.85799	8.95735	54.3846	1.51043	2.77731	55.2666	8.98471	16.257	50.3298	0.963121	1.91362	48.6357	4.37386	8.99311	54.9074	6.64331	12.0991	45.9949	3.64451	7.92372	56.5689	3.02093	5.34026							22831.8	3635.96	15.9249	585.992
		N-Ac-Putrescine	12.1	14	12.74	131.118				55.1449	8.99388	16.3095	29.3298	3.24646	11.0688	86.3036	14.966	17.3411	27.9813	9.51348	33.9994	45.9434	7.42642	16.1643	13.8962	2.37238	17.0721	55.448	6.35387	11.4591	14.6938	0.631229	4.29587	15.0298	1.14029	7.58688	15.8069	2.95544	18.6972							90.437	8.95631	9.90338	95.6207
		Putrescine	12.6	13.4	12.98	89.1073				68.4379	2.94546	4.30384	64.2187	3.9473	6.14666	65.4816	1.04046	1.58893	73.6329	9.20435	12.5003	96.1711	4.01317	4.17294	88.4529	5.77934	6.53381	86.8562	0.209692	0.241424	78.1475	5.629	7.20305	82.1674	3.61014	4.39364	64.4504	3.64911	5.66188							100.655	8.3064	8.25233	90.7881
		Spermidine	12.2	13.9	13.02	146.165				54.8051	11.9044	21.7214	52.059	8.28895	15.9222	57.6958	8.27623	14.3446	70.9969	8.9947	12.6691	51.6398	10.2327	19.8156	49.694	7.11886	14.3254	70.644	8.61238	12.1912	64.3018	3.85261	5.99144	84.8054	10.7468	12.6723	73.662	18.7447	25.4469							53.9207	8.35984	15.5039	70.1242
	"S"-Metab.	Cystine	15.1	18	16.94	241.031				64.8162	7.44755	11.4903	8.16343	2.49583	30.5733	50.9681	2.99022	5.86684	7.30285	1.44129	19.736	81.9549	12.2411	14.9364	10.7271	2.25928	21.0614	70.7759	2.14748	3.03419	12.3295	1.09888	8.91263	89.7068	11.2641	12.5566	13.6025	3.49128	25.6664							165.053	15.9866	9.68575	11.1936
		Cystathionine	15.7	20	16.34	223.075				37.9271	14.0627	37.0782	55.5104	5.75631	10.3698	35.6548	6.31963	17.7245	67.9453	23.2142	34.166	79.0306	11.8417	14.9837	61.2038	3.90791	6.38508	49.8914	3.72284	7.46189	56.0123	2.92918	5.22954	40.4899	1.78692	4.41325	39.3913	4.54959	11.5497							120.884	7.17885	5.93862	118.477
		Homocysteine	11.9	13.5	12.3	136.043				55.8303	4.23665	7.58845	64.9582	4.69963	7.23486	67.2788	7.00651	10.4141	63.0828	3.98665	6.31971	92.861	5.14977	5.54567	86.0598	6.81661	7.92078	68.7532	4.88847	7.11018	70.0049	0.767998	1.09706	48.7779	3.91707	8.03043	81.7321	5.03111	6.15562							123.652	9.38789	7.59216	89.242
		Homoserine	13.2	14.8	13.67	120.066				74.7158	1.06526	1.42574	73.8801	6.53741	8.84868	78.2956	7.18392	9.17538	79.4239	0.995266	1.25311	96.6488	3.37104	3.48793	87.345	6.98717	7.99951	84.4017	3.00085	3.55544	81.4181	4.78319	5.87485	70.7521	4.25943	6.02021	83.5291	4.7108	5.63971							138.099	7.50784	5.43655	101.263
		Glutamylcysteine	13.2	13.6	13.37	251.07				90.3688	7.85722	8.69461	31.8364	4.26297	13.3902	93.89	2.80192	2.98426	43.198	6.24041	14.4461	94.2537	3.38734	3.59386	61.0787	6.64172	10.874	79.0835	2.77786	3.51257	82.3094	7.02075	8.52971	82.0762	5.4884	6.68696	92.9075	3.91209	4.21074							#DIV/0!	#DIV/0!	#DIV/0!	#DIV/0!
		GSH	13.1	14	13.53	308.091				86.8055	5.34895	6.16199	5.52287	2.54438	46.0698	94.314	6.75878	7.16626	6.18702	1.82246	29.4563	83.2347	5.57768	6.70115	5.55812	1.27224	22.8897	76.395	1.12171	1.4683	6.30485	1.50507	23.8716	65.063	5.39157	8.28669	5.85948	1.23509	21.0786							549.805	96.9529	17.6341	312.621
		GSSG	14.2	15.2	14.65	613.159				61.4536	7.1669	11.6623	2.26287	1.76715	78.0933	84.3455	11.0757	13.1314	1.92009	1.37865	71.8012	76.8646	2.7206	3.53947	2.82489	1.66178	58.8262	67.2407	4.95968	7.376	3.79633	3.01192	79.3377	55.9177	3.59319	6.42585	1.97254	1.34551	68.2119							0	0	#DIV/0!	0
		Taurine	13	14.1	13.4	124.007				68.5896	4.76778	6.95117	52.6552	3.81446	7.24423	58.6011	7.05019	12.0308	53.6308	3.97591	7.41348	63.5123	6.38448	10.0524	83.9501	1.3408	1.59714	60.396	3.97215	6.57684	93.9641	4.34692	4.62615	33.9932	4.81481	14.164	62.7383	1.31054	2.0889							54.3936	1.03351	1.90005	104.781
	Trp-Metabs	5-Hydroxytryptophane	10.5	11.3	10.82	221.092				47.4945	12.7082	26.7571	72.5726	4.22138	5.81676	38.6452	8.72351	22.5733	76.8252	4.8033	6.25225	39.6528	2.52037	6.3561	88.3808	10.9507	12.3904	17.0227	4.89794	28.7729	75.3127	2.6524	3.52186	22.2643	4.50933	20.2536	73.6345	11.0392	14.9918							95.4244	70.1096	73.4714	22.1744
		N-Formylkynurenine	10.5	12	11.63	237.087				27.4601	5.77625	21.0351	72.9568	7.41038	10.1572	27.8742	2.57635	9.24277	83.1681	5.72176	6.87975	48.6073	11.9683	24.6225	93.9108	5.31869	5.66355	28.928	1.96395	6.7891	75.8982	4.01519	5.29023	24.517	6.55482	26.7359	83.8544	9.01811	10.7545							9.42446	0.928984	9.85717	58.3833
		Kynurenine	10.3	11.3	10.7	209.092				24.7771	2.8071	11.3294	73.9603	7.97794	10.7868	27.4975	3.73433	13.5806	73.0906	1.63958	2.24322	47.3058	4.22705	8.93559	92.4071	10.5385	11.4044	39.0812	1.27642	3.26606	84.4596	8.96256	10.6117	31.8588	4.57595	14.3632	81.1996	5.01286	6.17351							72.7604	9.69028	13.3181	162.887
		3-Hydroxykynurenine	11.5	12.6	--	225.087				0	0	#DIV/0!	1.06108	1.5006	141.421	6.19233	4.3843	70.8021	28.0253	8.87912	31.6825	45.0383	10.9408	24.2923	40.4167	6.30824	15.608	66.6246	3.76381	5.64927	69.228	13.9714	20.1817	98.3236	1.20366	1.22419	60.166	21.5963	35.8945							584.963	358.654	61.3123	44.0295
		Indoxylacetate	2.3	2.8	2.6	176.071				50.4214	6.96692	13.8174	83.6082	5.52359	6.60653	36.7089	6.86303	18.6958	79.6674	4.73237	5.94016	65.7262	4.00934	6.10006	93.8303	7.72157	8.22929	61.9229	5.07405	8.19415	94.289	4.29236	4.55235	41.3653	11.095	26.822	86.6977	4.21741	4.86449							155.124	23.1238	14.9067	141.345
	Gly Metab.	Creatine	13	14.2	13.47	132.077				56.9073	1.78332	3.13373	56.7531	3.57954	6.30722	55.4842	5.02509	9.05681	68.836	3.67369	5.33688	68.7142	4.20593	6.12091	95.4979	3.87599	4.05872	63.6098	2.3909	3.7587	91.6174	2.28587	2.49501	51.4805	5.31365	10.3217	85.7625	1.80272	2.10199							107.803	3.11177	2.88653	107.164
		Creatinine	7.3	9.3	8.39	114.066				53.8623	5.21646	9.68481	61.9338	5.391	8.70446	54.6898	7.91112	14.4654	70.3095	0.276662	0.393491	75.8274	2.49659	3.29247	92.8587	7.35815	7.92403	63.0149	2.82455	4.48236	78.604	4.65298	5.91952	51.2453	4.76524	9.29888	80.6099	5.12627	6.35935							85.8167	2.55255	2.97442	84.1862
		Sarcosine	13.2	14.1	13.57	90.055				57.406	2.08039	3.62399	65.7006	3.70403	5.63774	62.6459	6.37765	10.1805	77.3925	4.00963	5.1809	68.5706	5.78783	8.44069	92.194	5.79816	6.28908	69.4794	0.0857015	0.123348	93.7654	4.12109	4.39511	50.6928	4.77329	9.41611	88.7433	7.342	8.27329							251.283	17.1999	6.84481	198.439
		Dimethylglycine	14.1	15	14.43	104.071				59.0595	5.82692	9.86619	37.274	5.11262	13.7163	79.6446	9.37734	11.774	65.1887	7.00627	10.7477	90.8939	7.24276	7.96836	70.0461	9.14085	13.0498	94.197	2.00897	2.13273	67.8114	3.86715	5.7028	67.6156	6.6498	9.83471	80.3446	4.02632	5.01131							437.806	16.0876	3.6746	271.333
	BCAA Degr.	3-Methyl-2-oxobutanoate	3.4	5	3.62	115.04				50.5926	7.89604	15.6071	57.4921	5.29558	9.21098	52.0579	13.0907	25.1464	64.0665	7.3935	11.5403	59.9576	1.39632	2.32884	60.7502	10.1166	16.6528	65.9982	4.29559	6.50865	72.7428	7.60393	10.4532	87.0172	2.67657	3.07591	81.677	16.2742	19.9251							106.03	27.1091	25.5674	102.799
		3-Methyl-2-oxopentanoate	2.35	2.7	2.56	129.056				44.026	4.05743	9.216	62.0542	2.44003	3.93209	50.1843	14.6035	29.0997	54.6821	4.58855	8.39132	89.0443	9.72104	10.9171	71.0188	5.32026	7.49134	74.0478	4.2325	5.71591	60.8376	7.51824	12.3579	48.5745	5.22878	10.7644	56.5623	6.2006	10.9624							1780.16	192.336	10.8044	1981.98
		4-Methyl-2-oxopentanoate	2	2.4	2.18	129.056				51.6426	6.1852	11.9769	71.1472	1.23348	1.7337	56.2425	16.705	29.7018	60.1261	3.80169	6.32285	92.3954	7.71824	8.35348	75.8663	6.04183	7.96378	79.0015	2.2375	2.83222	63.6193	9.74979	15.3252	53.6079	7.11368	13.2698	57.9357	4.4511	7.68282							2076.25	132.396	6.37666	2260.37
	AA Deriv.	Carnitine	13.8	15	14.14	162.112				48.2312	2.49645	5.17601	43.4399	4.4412	10.2238	62.2199	7.17422	11.5304	51.2105	3.61262	7.05445	94.6571	5.07703	5.3636	78.135	3.84813	4.92497	95.8773	2.67662	2.79172	72.9363	2.41291	3.30824	85.7339	6.3554	7.41294	94.4251	2.04104	2.16154							84.7748	5.70276	6.72695	89.9738
		Choline	12.2	14	12.74	104.107				43.6929	2.93057	6.70719	53.2851	7.33961	13.7742	44.7964	4.79574	10.7056	68.3931	3.14196	4.59397	61.154	5.23269	8.55657	91.6246	10.2932	11.2342	56.0325	1.67392	2.98741	72.947	3.77435	5.1741	60.0568	6.7899	11.3058	78.8274	4.50149	5.71056							77.6574	5.96602	7.68249	69.607
		GABA	14.1	15	14.43	104.071				59.0595	5.82692	9.86619	37.274	5.11262	13.7163	79.6446	9.37734	11.774	65.1887	7.00627	10.7477	90.8939	7.24276	7.96836	70.0461	9.14085	13.0498	94.197	2.00897	2.13273	67.8114	3.86715	5.7028	67.6156	6.6498	9.83471	80.3446	4.02632	5.01131							437.806	16.0876	3.6746	271.333
		Phenylpyruvate	11.9	12.7	12.27	163.04				50.0939	4.72506	9.43242	80.9008	1.12768	1.39391	58.2927	6.20868	10.6509	85.5393	2.08131	2.43317	61.942	14.0034	22.6072	84.6986	10.891	12.8586	64.9105	10.0008	15.4071	81.9347	5.91291	7.21661	58.8172	5.4486	9.26362	91.542	7.94917	8.68364							12.1136	1.86035	15.3575	68.9415
	Glycolysis	Hexose-P	13.7	15.3	14.25	259.022				74.884	6.65426	8.88609	86.236	7.20323	8.35292	85.6924	11.3685	13.2667	92.06	5.65081	6.13818	81.5659	4.28883	5.25812	94.3329	1.25611	1.33157	58.7225	3.27889	5.5837	72.4593	2.85201	3.93601	48.5041	2.65278	5.46918	72.8119	7.65645	10.5154							248.945	75.5356	30.3423	193.162
		Fructose-1,6-P2	14.3	19.5	15	338.989				14.8698	1.79819	12.0929	78.2816	23.2254	29.6691	26.4901	4.34795	16.4135	49.9048	5.73259	11.4871	21.2738	1.82169	8.56306	43.2339	6.02256	13.9302	15.7421	2.87157	18.2413	29.473	1.89332	6.42393	11.8384	1.54609	13.0599	22.1805	2.53508	11.4293							34.6443	48.9945	141.421	0
		Dihydroxyacetone-P	13.7	14.7	13.99	168.991				27.3839	3.48838	12.7388	86.4118	13.3067	15.3992	28.7349	5.78626	20.1367	58.3451	7.73101	13.2505	31.2768	3.26116	10.4268	62.4344	5.56632	8.91547	25.1562	2.89511	11.5085	48.3527	4.55828	9.42715	21.8762	3.61398	16.5201	48.9443	6.15008	12.5655							26.5883	37.6016	141.421	0
		Glyceral/-on-P	13.6	14.4	13.99	168.991				26.0033	3.52041	13.5383	85.6186	13.2584	15.4854	27.3987	5.83883	21.3106	57.2653	8.14614	14.2253	29.6332	3.48507	11.7607	61.6165	5.90668	9.5862	23.8386	3.04501	12.7734	47.7467	4.56882	9.56888	20.7511	3.28253	15.8186	48.1943	6.1475	12.7557							39.9357	56.4776	141.421	0
		3-Phosphoglycerate	13.8	14.4	14.21	184.986				41.646	8.04169	19.3096	57.9953	1.39873	2.4118	49.3255	12.5552	25.4537	65.8135	9.56447	14.5327	61.3585	6.22208	10.1405	87.0505	9.59982	11.0279	56.8903	4.51696	7.93977	78.8072	8.45913	10.734	40.8978	5.44929	13.3242	73.008	16.0895	22.038							#DIV/0!	#DIV/0!	#DIV/0!	#DIV/0!
		Phosphoenolpyruvate	14	14.8	14.34	166.975				46.6637	6.73037	14.4231	56.2885	3.49861	6.2155	52.497	9.87646	18.8134	68.4735	9.26238	13.527	75.1811	8.4367	11.2218	88.4338	8.29131	9.37573	58.9592	4.39148	7.44833	79.1525	10.0469	12.6931	45.9608	10.8977	23.7109	83.5663	16.0907	19.255							#DIV/0!	#DIV/0!	#DIV/0!	#DIV/0!
		Lactate	9	13.1	9.51	89.0244				60.8926	6.06727	9.96388	68.4511	5.17496	7.56009	64.5031	8.03812	12.4616	74.3866	0.456141	0.613204	79.9217	3.12794	3.91376	89.0181	6.30018	7.07742	68.6368	2.97633	4.33635	93.8012	4.71271	5.02415	57.2362	1.72319	3.01067	84.0137	5.83122	6.9408							141.914	3.75004	2.64247	119.562
		Pyruvate	4.3	9.2	6.25	87.0088				60.6635	9.65226	15.9111	67.3613	6.80069	10.0958	71.9217	13.0332	18.1214	61.7222	3.25808	5.27862	80.2234	14.2396	17.7499	77.4589	13.6796	17.6604	74.6777	5.81547	7.78743	78.5108	12.2119	15.5544	49.8544	7.02861	14.0983	74.8747	12.849	17.1606							1278.7	102.199	7.99243	1235.76
	PPW	Gluconate	13	20	13.83	195.051				49.7984	1.19067	2.39098	56.8525	2.69948	4.74822	50.5495	0.557476	1.10283	79.861	4.98243	6.23887	49.4631	1.0201	2.06234	94.0394	5.37412	5.71476	45.498	0.904769	1.98859	86.2034	2.13081	2.47184	39.649	3.57023	9.00459	85.1299	2.94122	3.45498							70.0598	5.14818	7.34827	103.862
		Phosphogluconate	14	19.7	16.08	275.017				50.6092	10.6215	20.9874	75.4438	4.27172	5.66212	80.8049	13.1169	16.2328	71.7367	3.14701	4.38689	78.616	5.88988	7.49196	88.1246	11.4162	12.9546	67.7001	2.28436	3.37424	72.7837	6.09345	8.372	39.9523	4.24174	10.617	76.4389	7.34865	9.61374							#DIV/0!	#DIV/0!	#DIV/0!	#DIV/0!
		Pentose-5-P	13.5	15.1	14.19	229.012				55.1566	3.18909	5.78188	82.5769	8.11385	9.82581	56.0424	11.2439	20.0632	73.7851	3.69693	5.0104	67.1	4.00494	5.96862	94.7271	4.13906	4.36945	59.0615	3.32483	5.62944	73.2273	4.28654	5.85375	57.0205	10.0272	17.5854	75.0832	5.4995	7.32454							171.627	10.7711	6.2759	58.8878
		dRibose-P	8.5	11.2	9.83	213.017				48.5194	5.30593	10.9357	64.916	3.12249	4.81005	60.5883	4.28141	7.06639	68.1836	1.93793	2.84223	68.6933	9.52572	13.867	82.065	4.24087	5.1677	72.6622	1.67812	2.30948	73.455	10.2206	13.9141	82.2832	5.76884	7.01096	92.7093	5.82445	6.28249							9.8027	3.47728	35.4727	28.6413
		PRPP	14	15	14.36	388.945				57.6548	8.85621	15.3608	37.9936	1.78957	4.71019	50.0767	2.35788	4.70855	47.4491	12.8107	26.9987	86.7976	9.38014	10.8069	57.9372	6.8211	11.7733	90.4668	6.86947	7.59335	80.9055	8.84845	10.9368	71.6978	10.7352	14.9728	54.869	5.84562	10.6538							#DIV/0!	#DIV/0!	#DIV/0!	#DIV/0!
		Erythrose-4-P	13	13.6	13.4	199.001				91.4583	7.61385	8.32494	51.3191	5.50496	10.7269	74.5125	17.0902	22.936	37.0171	13.4411	36.3104	78.1792	18.7179	23.9423	48.1112	6.47574	13.46	58.4123	2.78733	4.77182	39.1734	5.88689	15.0278	26.1905	4.84808	18.5109	47.1315	10.662	22.6217							#DIV/0!	#DIV/0!	#DIV/0!	#DIV/0!
	Carbohydrates	NANA	11.6	14.7	13.18	308.099				61.148	6.31701	10.3307	23.6812	2.05262	8.66772	64.1179	9.34032	14.5674	34.5218	1.17284	3.39737	90.6509	6.62794	7.31149	47.5579	2.15767	4.53693	83.3408	2.71974	3.2634	42.5095	2.65262	6.24007	83.8814	15.5176	18.4994	57.7544	3.20019	5.54104							188.32	6.179	3.28112	50.0093
		Glucosamine	12.2	13.55	12.72	180.087				21.3767	2.78545	13.0303	26.7524	3.2336	12.0871	23.731	4.92467	20.7521	36.6077	6.03092	16.4745	75.3713	20.3765	27.0348	59.9691	17.8791	29.8138	49.3998	4.60151	9.31483	35.1415	6.86858	19.5455	40.1446	19.8936	49.5547	40.6915	8.1174	19.9487							102.938	9.20434	8.94162	71.8454
		Glucosamine-P	13.6	14.6	13.89	258.038				44.1739	3.60423	8.15918	58.4591	3.17765	5.43568	53.2081	7.99973	15.0348	66.5936	1.43781	2.15908	68.6166	4.24159	6.18158	75.4987	6.56378	8.6939	64.917	3.96093	6.10154	72.283	3.36243	4.65175	66.7166	3.22084	4.82764	88.6292	8.39621	9.47341							116.27	9.73871	8.37594	131.199
		Glycerate	12.5	14.2	13.16	105.019				52.5707	4.70853	8.95656	76.7346	1.75143	2.28245	59.8147	5.10768	8.53918	83.1627	1.93703	2.3292	67.1652	3.38139	5.03443	90.2356	8.31949	9.21975	52.4787	2.12141	4.04242	75.7368	6.49862	8.58054	46.4511	1.76699	3.80399	67.6904	6.02281	8.89758							78.5478	3.86719	4.92336	91.7652
		Glycerol-3-P	13	19	13.91	171.006				26.8511	3.56319	13.2702	37.038	6.20808	16.7614	25.7846	3.13608	12.1626	47.3427	2.41606	5.10334	50.0709	6.75248	13.4858	78.4568	18.5784	23.6798	40.4022	3.7309	9.23441	65.3438	8.62157	13.1942	37.7386	10.8494	28.7488	71.9547	5.59801	7.7799							397.817	110.441	27.7619	309.492
		Acetoacetate	7.5	10	8.77	101.024				74.3786	6.70664	9.01689	83.3086	12.8338	15.4051	67.281	4.98035	7.40231	59.0708	4.08328	6.91252	62.7939	11.5697	18.4248	73.9171	3.80869	5.15264	54.9042	11.2873	20.5581	61.1219	6.11919	10.0115	44.212	4.81658	10.8943	61.1458	2.79696	4.57425							78.4327	1.95597	2.49382	71.9389
		Mevalonate	8.9	9.9	9.57	147.066				57.4428	4.14725	7.21979	69.7202	9.95187	14.274	61.2494	2.40372	3.92448	76.6183	5.78849	7.55496	77.3046	3.69425	4.77883	84.0245	3.21272	3.82355	59.0733	2.99314	5.06682	83.9619	3.1485	3.74991	52.5359	4.26986	8.12751	89.7573	10.5259	11.727							103.822	4.26333	4.10638	92.6323
		Mevalonate-5-P	14	15	14.23	227.033				70.4366	16.0132	22.7342	96.1117	3.95899	4.11915	69.4298	13.2438	19.0751	61.2392	10.5476	17.2236	73.799	8.4936	11.5091	50.2289	3.04663	6.06549	67.9498	7.0067	10.3116	42.3807	7.43329	17.5393	26.6897	5.94416	22.2714	29.8674	4.03913	13.5235							92.7471	12.9177	13.9279	98.1413
	TCA Cycle	Citrate	17.1	20	17.55	191.02				52.4878	9.94711	18.9513	70.4428	8.5292	12.108	56.4558	7.46318	13.2195	79.9997	3.45862	4.3233	65.483	9.58881	14.6432	82.9966	12.0983	14.5769	64.4707	4.08328	6.33354	66.415	4.28228	6.44776	45.3978	2.32423	5.1197	60.0624	7.81461	13.0108							80.5579	2.48793	3.08837	79.7082
		Aconitate	13	14.7	13.69	173.009				59.7818	12.0704	20.1907	89.1149	7.69932	8.63977	59.2718	4.27031	7.20463	76.0607	14.9188	19.6143	86.1809	12.0612	13.9952	80.0452	12.9052	16.1224	80.5595	4.85524	6.0269	73.7082	7.3296	9.94408	78.2175	13.4915	17.2487	64.3055	9.9912	15.5371							107.832	5.32583	4.93901	114.889
		a-Ketoglutarate	12.8	15	13.38	145.014				51.7282	9.84269	19.0277	86.6728	14.1715	16.3506	67.9517	9.21249	13.5574	64.9284	3.49538	5.38344	76.0566	10.3329	13.5858	65.3665	17.3298	26.5117	79.1453	3.33607	4.21512	52.5705	8.47979	16.1303	52.9903	11.7342	22.144	56.5027	8.13171	14.3917							345.69	25.6609	7.42311	442.409
		Succinate	13.1	14	13.44	117.019				24.4458	0.794139	3.24857	28.5941	4.17377	14.5966	30.3411	5.22339	17.2156	55.9982	4.34831	7.76509	43.2604	4.45059	10.2879	93.0529	9.51833	10.2289	35.2523	0.799633	2.26831	85.1626	7.46197	8.76202	24.0435	2.58079	10.7338	67.5619	7.38062	10.9242							76.4583	4.09883	5.36087	83.0981
		Fumarate	13.2	14.1	13.6	115.004				35.1022	1.14305	3.25633	49.9138	3.37275	6.75714	37.1298	2.23083	6.00818	60.6691	3.41219	5.62427	43.1299	1.87218	4.3408	76.4048	3.18981	4.17489	47.2638	1.92393	4.07061	92.7488	5.32823	5.74479	35.033	3.85199	10.9953	77.3718	3.78148	4.88742							81.878	2.68674	3.2814	95.4336
		Malate	13	20	18.17	133.014				15.1215	5.76496	38.1242	43.4075	6.72392	15.4902	33.0244	1.70509	5.16313	55.6382	3.4597	6.21821	43.7912	4.19118	9.57083	80.0865	10.041	12.5377	46.5698	7.36013	15.8045	90.1863	10.3594	11.4867	39.1728	8.61634	21.9957	57.3982	11.0324	19.2209							37.7066	1.56739	4.15681	38.4364
	Urea Cycle	Carbamoylphosphate	19.3	19.7	--	139.975				#DIV/0!	#DIV/0!	#DIV/0!	#DIV/0!	#DIV/0!	#DIV/0!	#DIV/0!	#DIV/0!	#DIV/0!	#DIV/0!	#DIV/0!	#DIV/0!	#DIV/0!	#DIV/0!	#DIV/0!	#DIV/0!	#DIV/0!	#DIV/0!	#DIV/0!	#DIV/0!	#DIV/0!	#DIV/0!	#DIV/0!	#DIV/0!	#DIV/0!	#DIV/0!	#DIV/0!	#DIV/0!	#DIV/0!	#DIV/0!							#DIV/0!	#DIV/0!	#DIV/0!	#DIV/0!
		Citrulline	13.9	16.1	14.33	176.103				58.8368	5.07961	8.63338	47.7566	2.96343	6.20528	60.6212	6.00573	9.90699	53.5446	4.43879	8.2899	90.895	7.01966	7.72282	60.4381	6.14968	10.1752	81.1285	2.62153	3.23133	49.9151	4.60302	9.2217	70.7986	11.387	16.0837	48.2465	3.51822	7.29217							185.544	7.08129	3.81651	127.93
		ArgSucc	14.4	16.2	14.79	291.13				54.3099	2.52548	4.65012	62.22	3.32189	5.33894	49.8598	3.33937	6.69752	72.101	6.46509	8.96671	45.9952	5.28677	11.4942	85.9312	7.12687	8.29369	50.7581	1.66912	3.28839	98.3827	1.43404	1.45761	34.0811	3.10783	9.11894	72.5165	7.31353	10.0853							208.372	16.9546	8.13672	165.905
		Ornithine	14	15.3	14.35	133.097				49.1548	5.95046	12.1055	41.5842	7.12237	17.1276	25.2261	7.44129	29.4984	66.6594	7.69856	11.5491	42.8185	9.57436	22.3603	89.1656	8.2521	9.2548	33.9643	0.838795	2.46964	65.7451	4.80712	7.31175	29.9401	5.26231	17.5761	55.9236	19.1375	34.2208							120.554	3.48324	2.88936	91.8105
		N-Acetylornithine	12.7	14	13.23	175.108				70.1034	3.12405	4.45634	84.0189	8.76839	10.4362	73.5197	10.0975	13.7343	72.6119	2.6634	3.66799	91.4734	6.25839	6.84176	72.4326	8.29789	11.456	68.6003	1.8893	2.75407	62.1697	5.04777	8.11935	59.5769	5.96449	10.0114	60.5965	4.3643	7.20223							163.603	5.81716	3.55565	139.239
	Purines	FAICAR	14.5	19.5	16.5	367.065				21.8599	7.94519	36.3459	44.4065	17.9654	40.4568	28.4348	12.4231	43.6899	56.6636	4.98454	8.79673	77.7137	15.0899	19.4173	81.9787	21.2976	25.9795	36.8502	6.18849	16.7936	73.3048	19.609	26.75	16.7818	5.61854	33.48	63.7847	15.9904	25.0693							23.6525	6.72448	28.4303	38.3027
		Adenylosuccinate	13.9	14.8	14.43	464.081				53.7807	2.13048	3.96142	55.8431	9.65103	17.2824	45.8261	3.6277	7.91624	59.6141	7.35306	12.3344	21.9979	3.39855	15.4495	54.8084	2.22737	4.06393	26.6438	1.51173	5.67386	89.9584	7.3146	8.13109	19.9797	4.83271	24.1881	60.7669	4.28545	7.05227							#DIV/0!	#DIV/0!	#DIV/0!	#DIV/0!
		Adenine	2.8	8.6	4.79	136.062				51.1254	6.77247	13.2468	83.1358	7.38989	8.88894	66.0482	3.2531	4.92534	80.5121	2.49681	3.10116	69.9977	2.10978	3.01408	85.4988	4.9589	5.79996	68.6566	1.49778	2.18155	86.5721	2.45454	2.83525	64.4283	4.50687	6.99517	92.2523	7.44845	8.074							184.764	22.8588	12.3719	199.973
		Adenosine	4.2	8.7	5.3	268.104				66.4384	0.707707	1.06521	60.4221	6.26488	10.3685	73.3073	0.731475	0.99782	56.9513	6.78014	11.9052	42.3633	6.82389	16.108	62.4396	5.11669	8.19462	45.2156	1.4349	3.17347	82.7255	3.6678	4.4337	53.9273	12.8054	23.7458	99.1109	1.20942	1.22027							146.565	50.3136	34.3286	176.3
		AMP	13.2	16	13.54	346.056				91.1526	3.74278	4.10606	79.7776	11.9686	15.0025	91.0503	6.47806	7.11482	81.9038	6.59477	8.05184	40.5664	5.29102	13.0429	59.3852	2.68792	4.52625	45.602	0.887509	1.94621	91.7112	6.2093	6.7705	67.2997	13.3605	19.8523	93.7097	4.05575	4.32799							0	0	#DIV/0!	8.83886
		ADP	13.5	19.5	13.89	426.022				70.4931	4.70075	6.66838	89.7148	7.4381	8.29084	67.0603	9.29312	13.8579	61.0477	1.21579	1.99154	50.1972	2.60612	5.19176	57.1463	1.01372	1.7739	49.5598	2.50981	5.0642	65.1264	1.92209	2.95132	45.6371	2.88933	6.33111	67.0896	4.0082	5.9744							1578.42	1050.73	66.5688	187.274
		ATP	13.6	19.5	14.21	505.988				58.5536	8.94295	15.2731	94.8732	5.58271	5.88439	51.6327	13.1799	25.5263	45.0348	4.58202	10.1744	46.2827	1.33844	2.89189	43.2189	4.75312	10.9978	37.4772	3.39219	9.05135	45.1558	5.24409	11.6133	22.7149	0.331197	1.45806	43.5746	6.58202	15.1052							#DIV/0!	#DIV/0!	#DIV/0!	#DIV/0!
		cAMP	14	14.7	--	328.045				#DIV/0!	#DIV/0!	#DIV/0!	#DIV/0!	#DIV/0!	#DIV/0!	#DIV/0!	#DIV/0!	#DIV/0!	#DIV/0!	#DIV/0!	#DIV/0!	#DIV/0!	#DIV/0!	#DIV/0!	#DIV/0!	#DIV/0!	#DIV/0!	#DIV/0!	#DIV/0!	#DIV/0!	#DIV/0!	#DIV/0!	#DIV/0!	#DIV/0!	#DIV/0!	#DIV/0!	#DIV/0!	#DIV/0!	#DIV/0!							#DIV/0!	#DIV/0!	#DIV/0!	#DIV/0!
		dAdenosine	2.7	5	--	252.109				44.6658	9.63398	21.569	18.4885	26.1467	141.421	21.313	15.5828	73.1141	8.17287	11.5582	141.421	38.0743	44.1714	116.014	25.5923	18.109	70.7596	8.88032	12.5587	141.421	23.3468	16.9173	72.4609	21.9219	16.0429	73.1822	0	0	#DIV/0!							#DIV/0!	#DIV/0!	#DIV/0!	#DIV/0!
		dAMP	13.1	13.8	13.32	330.061				33.598	9.71428	28.9132	44.9947	14.7739	32.8348	28.3403	12.7918	45.1364	96.0533	3.52594	3.67082	2.13501	1.86874	87.5281	52.5041	16.1868	30.8297	0	0	#DIV/0!	39.9197	7.4934	18.7712	2.0059	1.95246	97.3361	33.9424	9.70873	28.6035							#DIV/0!	#DIV/0!	#DIV/0!	#DIV/0!
		dADP	13	14	13.95	410.027				0	0	#DIV/0!	38.4366	14.8029	38.5124	0	0	#DIV/0!	53.8547	32.7329	60.7801	0	0	#DIV/0!	22.3163	31.56	141.421	0	0	#DIV/0!	0	0	#DIV/0!	0	0	#DIV/0!	0	0	#DIV/0!							#DIV/0!	#DIV/0!	#DIV/0!	#DIV/0!
		dATP	13	18	14.42	489.994				5.13286	3.65579	71.2232	59.7463	29.2815	49.0097	6.19195	4.58653	74.0724	8.79425	6.26881	71.2831	0	0	#DIV/0!	4.28148	6.05492	141.421	0	0	#DIV/0!	0	0	#DIV/0!	0	0	#DIV/0!	0	0	#DIV/0!							#DIV/0!	#DIV/0!	#DIV/0!	#DIV/0!
		Guanine	8.9	10.6	10.43	152.057				65.5408	15.3873	23.4775	48.9379	5.57308	11.3881	59.6401	9.91219	16.62	85.52	13.2478	15.4908	28.6057	8.24331	28.817	83.1932	2.84602	3.42098	26.308	3.22914	12.2744	76.5716	7.93926	10.3684	22.4867	2.07335	9.22034	58.6167	4.98542	8.50511							2226.08	624.573	28.0571	2288.44
		Guanosine	10.9	11.6	11.25	284.099				42.1709	1.87898	4.45562	34.0076	2.13403	6.27516	47.1009	11.6704	24.7775	58.046	6.35059	10.9406	33.1895	6.32973	19.0715	92.3476	6.00249	6.49988	28.6613	3.71012	12.9447	83.1029	8.64411	10.4017	34.5372	7.19283	20.8263	88.3026	4.61856	5.23038							0	0	#DIV/0!	0
		GMP	14.1	15	14.36	362.051				43.4343	1.18989	2.73953	34.3547	3.8245	11.1324	49.1305	6.8684	13.9799	63.2605	7.95587	12.5764	31.0071	5.40575	17.4339	79.8675	3.13155	3.92093	31.5721	2.03218	6.43664	82.6796	5.29357	6.40251	40.4831	7.05625	17.4301	94.8206	4.07487	4.29745							#DIV/0!	#DIV/0!	#DIV/0!	#DIV/0!
		GDP	14.1	19.5	14.96	442.017				53.4476	5.67654	10.6208	92.0241	7.31513	7.94915	53.618	7.61611	14.2044	65.8175	2.28094	3.46556	56.9985	3.41248	5.98696	68.8624	2.73727	3.97498	54.5246	4.69824	8.61674	66.8545	1.02526	1.53357	46.7638	3.75512	8.02996	67.2797	4.86195	7.22648							0	0	#DIV/0!	0
		GTP	16	19	16.99	521.983				49.936	7.97423	15.9689	92.1858	6.47845	7.0276	40.3177	13.3711	33.1644	37.0846	4.15088	11.193	44.1596	0.420137	0.951406	43.0001	3.73124	8.67728	39.949	3.57388	8.94611	38.4075	3.96394	10.3207	18.8261	0.450492	2.39291	38.234	6.61106	17.291							#DIV/0!	#DIV/0!	#DIV/0!	#DIV/0!
		Inosine	9.5	10.4	10.04	269.088				25.1793	5.00608	19.8817	37.0594	9.22835	24.9015	22.6366	5.65479	24.9807	54.1137	7.22297	13.3478	30.4759	5.18666	17.0189	96.864	2.45659	2.53613	19.5521	0.460704	2.35629	66.4252	8.09775	12.1908	29.7354	9.96841	33.5237	82.0532	6.24792	7.61447							2169.17	1497.32	69.0272	1281.97
		dInosine	7.2	9	8.14	253.093				14.2759	2.31303	16.2023	33.6165	4.20644	12.513	7.01068	1.84016	26.248	72.2368	14.1643	19.6082	2.00291	0.588908	29.4026	96.2467	4.91498	5.10664	1.00799	0.641548	63.6462	29.6496	3.87808	13.0797	1.25162	0.603904	48.2497	32.6023	4.88576	14.9859							146.758	207.547	141.421	0
		IMP	13.5	14.5	13.93	347.04				30.8384	3.01259	9.76896	67.8934	11.0948	16.3415	28.0471	6.21687	22.1658	88.9683	7.56024	8.49768	31.938	7.82545	24.502	97.7654	2.57822	2.63715	29.3523	0.551367	1.87844	80.5254	10.976	13.6305	35.316	14.2082	40.2318	88.441	2.96068	3.34764							0	0	#DIV/0!	0
		Hypoxanthine	6	8.9	7.76	137.046				36.8609	0.992546	2.69268	47.8958	5.80354	12.117	37.7194	3.69151	9.78677	67.1901	5.54896	8.25859	42.7182	3.01745	7.06363	93.9198	4.57713	4.87344	28.6492	0.411583	1.43663	68.0745	6.42976	9.44519	39.4457	7.12357	18.0592	80.7471	3.60097	4.45957							4.89636	1.08485	22.1562	15.8235
		Xanthine	6.9	9	8.51	153.041				39.7071	3.38003	8.51242	41.0159	2.46813	6.0175	43.4809	2.06095	4.73988	48.9602	1.55022	3.16629	56.7997	2.47486	4.35717	78.9861	8.10539	10.2618	52.228	1.49103	2.85485	70.6929	3.75881	5.3171	60.5637	5.88648	9.71947	92.224	5.69679	6.17712							115.974	10.1451	8.74772	113.17
		Xanthosine	9.1	9.9	9.54	285.083				49.9352	7.26471	14.5483	51.9009	8.38456	16.1549	41.948	6.49576	15.4853	68.3901	6.61605	9.67399	72.5612	5.16332	7.11581	94.1028	4.26035	4.52733	47.1754	0.592072	1.25504	77.1063	2.63193	3.41337	50.717	8.02897	15.8309	76.3895	3.5587	4.65862							131.258	30.7248	23.408	109.276
		XMP	13.9	14.6	14.3	363.035				32.2448	8.94976	27.7556	83.3593	17.259	20.7043	26.0291	3.17732	12.2068	68.4514	9.28263	13.5609	38.2517	2.985	7.80356	77.2874	14.3456	18.5614	26.1126	4.86456	18.6292	57.3547	3.36724	5.87091	34.1607	6.30105	18.4453	69.7953	12.3386	17.6783							#DIV/0!	#DIV/0!	#DIV/0!	#DIV/0!
		Uric Acid	12.2	13.1	12.63	167.021				43.2146	2.82085	6.52755	89.439	10.0309	11.2154	29.3849	8.23166	28.0132	82.5967	13.4484	16.282	9.85071	5.18213	52.6067	52.0348	6.84538	13.1554	1.72938	0.173474	10.031	23.0453	1.55545	6.74955	10.5723	12.8026	121.096	11.7648	1.0396	8.83648							31.8975	3.37936	10.5944	61.8086
	Pyrimidines	Carbamoylaspartate	13.6	14.1	13.87	175.036				60.8868	6.06585	9.9625	6.99324	3.46807	49.5917	91.8245	6.18219	6.73262	21.5956	9.7554	45.1731	27.7442	20.2514	72.9932	22.3097	15.5361	69.6384	18.0458	4.04046	22.39	22.79	8.01557	35.1715	8.89324	1.45061	16.3114	29.0121	10.2886	35.4633							101.947	5.34903	5.24686	111.066
		Dihydroorotate	11.6	12.3	11.82	157.025				29.715	19.6806	66.2314	62.3587	10.1142	16.2193	33.4396	6.64206	19.8629	49.599	33.6166	67.7767	12.5416	4.06916	32.4452	62.0567	31.6264	50.9637	9.78056	7.07491	72.3364	54.9321	32.9582	59.9981	24.14	3.16693	13.119	48.112	14.4454	30.0245							13.1209	10.1413	77.2918	42.9314
		Orotate	9.4	10.3	--	155.01				#DIV/0!	#DIV/0!	#DIV/0!	#DIV/0!	#DIV/0!	#DIV/0!	#DIV/0!	#DIV/0!	#DIV/0!	#DIV/0!	#DIV/0!	#DIV/0!	#DIV/0!	#DIV/0!	#DIV/0!	#DIV/0!	#DIV/0!	#DIV/0!	#DIV/0!	#DIV/0!	#DIV/0!	#DIV/0!	#DIV/0!	#DIV/0!	#DIV/0!	#DIV/0!	#DIV/0!	#DIV/0!	#DIV/0!	#DIV/0!							#DIV/0!	#DIV/0!	#DIV/0!	#DIV/0!
		Uracil	2.5	4.5	3.07	111.02				34.6337	1.56287	4.51256	43.9189	3.99923	9.10595	41.2627	2.77652	6.72887	69.3037	6.42428	9.26976	55.2597	4.99212	9.03392	95.1299	5.35532	5.62948	48.3242	1.64602	3.40619	79.7602	7.63213	9.56884	62.9412	8.23444	13.0828	93.984	3.46504	3.68684							121.67	2.91795	2.39826	127.066
		Uridine	7.3	9	8.54	243.062				28.0687	0.322871	1.15029	29.6585	4.28966	14.4635	33.4564	4.12396	12.3264	56.9898	10.0862	17.6982	36.8146	6.50753	17.6765	89.347	5.31538	5.94914	33.9028	1.43712	4.23896	72.9301	4.64011	6.36242	51.2095	10.0477	19.6208	91.8801	6.67943	7.26972							15.7645	0.361909	2.29572	27.6534
		dUridine	2.8	5.5	4.24	227.067				52.1608	6.54089	12.5399	79.9945	4.60183	5.75269	27.594	2.90069	10.512	87.2214	5.15609	5.91149	20.2231	2.67306	13.2179	94.1353	4.17092	4.43077	10.4738	1.55608	14.8569	67.485	3.76819	5.58375	9.42878	3.08468	32.7156	49.2114	1.38587	2.81616							72.8718	6.48944	8.90528	101.354
		UMP	13.6	14.05	13.83	323.029				55.1535	3.5576	6.45037	57.4387	8.45178	14.7144	63.3142	9.02774	14.2586	81.3814	10.3013	12.6581	40.9169	9.57401	23.3986	67.722	6.91615	10.2126	42.4973	2.64652	6.22751	83.7308	11.5083	13.7444	64.1803	12.4769	19.4404	87.2192	1.53663	1.76181							188.838	21.6252	11.4517	61.6197
		UDP	13.7	19.5	14.25	402.995				59.4903	2.63248	4.42506	91.7795	5.83929	6.3623	58.6895	9.35636	15.9421	68.6263	0.898284	1.30895	67.1777	4.84085	7.20603	66.2367	0.876766	1.32369	71.5649	2.78461	3.89102	70.8678	3.18207	4.49015	70.8077	5.58979	7.89433	77.1109	6.52561	8.46262							952.737	1347.37	141.421	163.209
		UTP	14.1	19.5	14.48	482.961				41.8708	7.34255	17.5362	94.6589	5.58139	5.89632	41.62	10.7711	25.8797	54.1312	5.51551	10.1892	63.4504	5.98247	9.42858	52.2519	5.36425	10.2661	48.2466	3.88787	8.05834	52.2116	3.70403	7.09426	29.6107	0.655731	2.21451	50.4867	9.75591	19.3237							#DIV/0!	#DIV/0!	#DIV/0!	#DIV/0!
		dUMP	9.3	11	9.49	307.034				28.9685	6.14448	21.2109	29.066	2.27298	7.82009	26.9268	5.55018	20.6121	27.3065	3.58842	13.1413	49.6243	6.59166	13.2831	78.0323	6.39303	8.1928	60.7593	4.13152	6.79982	92.733	3.20763	3.459	54.9806	1.19154	2.16721	93.8722	4.66381	4.96825							15000	1529.75	10.1984	9997.22
		dUDP	10.9	11.7	--	387				0	0	#DIV/0!	0	0	#DIV/0!	0	0	#DIV/0!	0	0	#DIV/0!	0	0	#DIV/0!	33.3333	47.1405	141.421	0	0	#DIV/0!	0	0	#DIV/0!	0	0	#DIV/0!	0	0	#DIV/0!							#DIV/0!	#DIV/0!	#DIV/0!	#DIV/0!
		dUTP	11.3	12.7	--	466.966				0	0	#DIV/0!	28.3255	40.0583	141.421	0	0	#DIV/0!	0	0	#DIV/0!	27.9616	39.5437	141.421	33.3333	47.1405	141.421	0	0	#DIV/0!	29.2527	41.3696	141.421	0	0	#DIV/0!	0	0	#DIV/0!							#DIV/0!	#DIV/0!	#DIV/0!	#DIV/0!
		UDP-Glc	13.2	14.1	13.75	565.048				55.0374	2.55467	4.6417	58.7102	5.60076	9.53968	61.3649	4.23586	6.90275	63.0033	7.26531	11.5316	87.5798	8.814	10.064	64.1248	2.97547	4.64013	85.8829	1.35132	1.57345	71.6083	4.81149	6.71917	80.8032	4.33849	5.36921	80.5401	5.03771	6.25491							#DIV/0!	#DIV/0!	#DIV/0!	#DIV/0!
		UDP-GlcNAc	13.1	13.8	13.52	606.074				21.7561	0.496121	2.28037	20.0046	2.66162	13.3051	27.4596	1.50862	5.49396	40.5912	2.84496	7.0088	37.2432	2.66763	7.16272	63.6185	4.30832	6.77212	33.3176	0.585849	1.75838	65.4359	2.23403	3.41408	52.9243	5.34452	10.0984	94.6418	6.24431	6.59784							#DIV/0!	#DIV/0!	#DIV/0!	#DIV/0!
		UDP-Glucuronate	13.8	14.4	14.25	579.027				34.1155	1.74401	5.11206	41.4849	3.87806	9.34814	39.5868	6.04377	15.2671	62.9256	5.56749	8.84774	32.8595	1.50425	4.57783	79.7185	4.19752	5.26543	33.8448	1.00887	2.98088	72.4911	3.29024	4.53882	27.8442	6.13596	22.0368	96.4256	2.81833	2.9228							#DIV/0!	#DIV/0!	#DIV/0!	#DIV/0!
		Cytosine	10.3	11.2	10.7	112.051				57.789	5.16288	8.93401	65.0596	7.61249	11.7008	56.3754	4.69359	8.32561	70.42	7.01916	9.96757	53.7248	7.54723	14.0479	82.9278	2.80714	3.38504	55.4289	1.84898	3.33577	78.9766	0.939381	1.18944	56.939	5.96198	10.4708	96.0216	4.59729	4.78776							24.7031	1.84563	7.47127	33.0049
		Cytidine	10.2	11.1	10.72	244.093				53.8846	5.90345	10.9557	62.3167	7.79146	12.503	51.7828	4.15286	8.01977	66.9984	7.25643	10.8307	50.4933	6.60204	13.0751	80.1356	3.51371	4.3847	52.6048	2.75194	5.23135	75.0943	1.71051	2.27782	55.1064	5.48766	9.9583	95.8664	3.9283	4.09769							23.6018	3.32598	14.0921	34.3359
		CMP	14	19.5	14.23	322.045				57.1965	2.89838	5.06741	59.1452	6.98127	11.8036	57.0448	8.36092	14.6568	78.1535	11.5863	14.8251	36.5081	7.58645	20.7802	71.7603	2.41974	3.37198	39.2187	1.91792	4.89031	85.8823	5.80539	6.75971	51.5357	8.13507	15.7853	96.0372	2.87307	2.99162							#DIV/0!	#DIV/0!	#DIV/0!	#DIV/0!
		CDP	13.6	14.1	13.91	402.011				28.3342	37.1235	131.02	18.2515	19.1853	105.116	46.4054	14.7422	31.7683	33.4099	15.859	47.4679	38.1822	3.40103	8.90735	13.9585	19.7403	141.421	10.2952	14.5596	141.421	31.4701	20.6263	65.5426	69.5234	29.8245	42.8984	25.4313	14.6051	57.4295							#DIV/0!	#DIV/0!	#DIV/0!	#DIV/0!
		CTP	13.9	15.6	15	481.977				35.8219	10.4782	29.2509	93.2033	8.44792	9.06397	34.0375	10.0445	29.51	42.2598	3.41452	8.07982	44.1315	4.81001	10.8993	38.5657	5.39309	13.9841	34.0479	3.45396	10.1444	40.8037	4.25774	10.4347	15.393	2.41416	15.6834	35.272	7.91645	22.444							#DIV/0!	#DIV/0!	#DIV/0!	#DIV/0!
		dCytidine	9.2	10	9.62	228.098				66.313	22.2547	33.5601	45.6684	15.1894	33.2602	33.9797	10.8752	32.005	53.0083	3.53582	6.67031	39.1424	20.3093	51.8855	77.5091	9.12647	11.7747	9.76837	1.6353	16.7408	52.72	10.2346	19.4132	9.46409	1.22671	12.9617	81.059	18.2689	22.5378							1189.32	115.332	9.69728	613.533
		dCMP	10.6	11.2	10.85	306.05				7.73649	10.941	141.421	23.6438	0.559847	2.36783	6.74305	9.53611	141.421	58.8418	42.6142	72.4215	0	0	#DIV/0!	85.5262	10.5115	12.2904	5.88397	8.32119	141.421	32.2283	26.1487	81.1358	24.8853	23.4341	94.1684	50.0634	35.4692	70.8485							1986.6	478.145	24.0686	616.425
		dCDP	10.7	11.4	--	386.016				#DIV/0!	#DIV/0!	#DIV/0!	#DIV/0!	#DIV/0!	#DIV/0!	#DIV/0!	#DIV/0!	#DIV/0!	#DIV/0!	#DIV/0!	#DIV/0!	#DIV/0!	#DIV/0!	#DIV/0!	#DIV/0!	#DIV/0!	#DIV/0!	#DIV/0!	#DIV/0!	#DIV/0!	#DIV/0!	#DIV/0!	#DIV/0!	#DIV/0!	#DIV/0!	#DIV/0!	#DIV/0!	#DIV/0!	#DIV/0!							#DIV/0!	#DIV/0!	#DIV/0!	#DIV/0!
		dCTP	10.8	11.5	11.26	465.982				33.6655	2.24709	6.67475	45.09	19.7212	43.7375	60.401	3.75605	6.21853	36.0022	9.8225	27.2831	31.6389	8.16234	25.7985	44.633	9.97144	22.341	57.3616	19.6918	34.3292	49.6321	29.3608	59.1568	78.8719	8.97096	11.3741	53.9072	32.7804	60.8089							30.6151	43.2963	141.421	0
		Thymine	2.3	2.7	2.61	125.036				62.2059	2.74041	4.40539	67.1428	8.26658	12.3119	64.9473	1.75571	2.70328	94.2476	2.97459	3.15614	49.5386	3.51756	7.10064	81.8078	11.7048	14.3077	45.8439	3.69887	8.0684	97.8865	2.12909	2.17506	44.5538	9.03551	20.28	84.1986	3.69009	4.3826							32.487	6.20165	19.0896	44.4421
		dThymidine	2.3	3.8	2.67	241.083				42.6285	1.2094	2.83707	48.9619	7.5807	15.4828	38.8077	4.00089	10.3095	84.7162	8.97525	10.5945	26.5218	5.00866	18.8851	96.4846	4.74925	4.92229	20.6218	0.233039	1.13006	71.5582	6.59666	9.21859	16.5959	6.05735	36.4991	60.6123	5.57717	9.20138							18.5399	0.983743	5.30609	74.3479
		dTMP	13.1	13.8	13.24	321.049				86.0657	6.84342	7.95139	73.4899	12.4559	16.9491	79.5612	14.8097	18.6143	82.4341	11.8284	14.349	22.9594	4.46155	19.4324	46.1757	1.90974	4.13582	19.0563	1.57678	8.27431	45.4976	6.71522	14.7595	16.8519	3.45712	20.5147	35.5154	5.20091	14.6441							#DIV/0!	#DIV/0!	#DIV/0!	#DIV/0!
		dTDP	13.5	14.2	14.05	401.016				26.7981	16.0383	59.8488	69.948	21.2546	30.3863	14.6019	4.75537	32.5669	18.5213	5.38707	29.0858	3.37392	1.39356	41.304	6.29249	3.72472	59.1931	2.31352	1.11518	48.2028	2.22375	2.01494	90.61	0	0	#DIV/0!	1.07545	0.762556	70.9059							#DIV/0!	#DIV/0!	#DIV/0!	#DIV/0!
		dTTP	13.5	14.2	14.13	480.982				11.3053	6.85801	60.6621	87.3986	12.586	14.4006	9.91705	2.99222	30.1725	6.95571	5.18302	74.5146	3.71187	3.05315	82.2539	7.32916	6.24302	85.1805	0	0	#DIV/0!	1.49719	2.11734	141.421	1.07917	1.52617	141.421	0	0	#DIV/0!							#DIV/0!	#DIV/0!	#DIV/0!	#DIV/0!
	Flavines	FMN	12.3	13.3	12.86	457.112				47.1581	28.2987	60.0081	45.5517	17.3408	38.0684	25.3113	19.1569	75.6854	56.3591	32.3718	57.4384	27.1161	18.5612	68.451	40.2225	43.103	107.161	48.1782	11.2675	23.3872	13.8531	10.6795	77.0913	14.228	10.5239	73.9662	23.4459	24.7669	105.634							#DIV/0!	#DIV/0!	#DIV/0!	#DIV/0!
		FMNH2	9.3	10.6	--	459.128				#DIV/0!	#DIV/0!	#DIV/0!	#DIV/0!	#DIV/0!	#DIV/0!	#DIV/0!	#DIV/0!	#DIV/0!	#DIV/0!	#DIV/0!	#DIV/0!	#DIV/0!	#DIV/0!	#DIV/0!	#DIV/0!	#DIV/0!	#DIV/0!	#DIV/0!	#DIV/0!	#DIV/0!	#DIV/0!	#DIV/0!	#DIV/0!	#DIV/0!	#DIV/0!	#DIV/0!	#DIV/0!	#DIV/0!	#DIV/0!							#DIV/0!	#DIV/0!	#DIV/0!	#DIV/0!
		FAD	12.3	13	12.76	786.164				12.6253	3.01639	23.8915	12.6305	4.80984	38.0812	18.3982	4.51206	24.5245	16.0961	2.5369	15.7609	10.6251	6.06814	57.1113	26.7017	10.9445	40.9881	26.8957	2.16373	8.0449	43.7217	13.4322	30.7222	39.2218	7.0957	18.0912	90.1864	7.92518	8.78755							#DIV/0!	#DIV/0!	#DIV/0!	#DIV/0!
		FADH2	12	13	--	788.18				#DIV/0!	#DIV/0!	#DIV/0!	#DIV/0!	#DIV/0!	#DIV/0!	#DIV/0!	#DIV/0!	#DIV/0!	#DIV/0!	#DIV/0!	#DIV/0!	#DIV/0!	#DIV/0!	#DIV/0!	#DIV/0!	#DIV/0!	#DIV/0!	#DIV/0!	#DIV/0!	#DIV/0!	#DIV/0!	#DIV/0!	#DIV/0!	#DIV/0!	#DIV/0!	#DIV/0!	#DIV/0!	#DIV/0!	#DIV/0!							#DIV/0!	#DIV/0!	#DIV/0!	#DIV/0!
	Nicotinamides	Nicotinamide	13.4	14.7	13.68	123.055				33.3885	3.35457	10.0471	54.9464	7.76708	14.1357	49.7934	3.27126	6.56967	71.8319	3.42178	4.76359	69.2286	2.07289	2.99427	87.568	6.39773	7.30601	73.1637	3.41194	4.66344	89.0043	2.0456	2.29832	72.0756	6.28151	8.71517	91.6424	7.25043	7.91165							141.114	8.922	6.32253	104.029
		mNAM	12.5	14.5	12.76	137.071				12.8716	0.789331	6.13236	27.2834	2.81293	10.31	18.6232	2.78389	14.9485	50.5777	2.68643	5.31149	30.6556	3.3059	10.784	83.8712	3.42444	4.08298	29.3768	1.34574	4.58096	72.1367	3.43064	4.75575	36.0657	4.70096	13.0344	97.1632	2.57052	2.64557							242.701	2.3191	0.955534	310.979
		NAD+	13.4	14.1	13.67	664.116				40.3456	8.18273	20.2816	86.4722	9.5852	11.0847	36.7293	11.3015	30.7697	66.2065	11.8992	17.9729	47.603	7.90816	16.6127	70.5949	15.5492	22.026	51.1106	1.17029	2.28971	92.2062	6.16714	6.68842	48.2323	12.156	25.203	85.7182	6.72504	7.84552							#DIV/0!	#DIV/0!	#DIV/0!	#DIV/0!
		NADH	12.6	13.5	13	666.132				26.3028	10.4014	39.5449	49.4081	20.4519	41.3938	14.335	0.97548	6.80486	37.4992	9.85005	26.2674	14.4332	2.57686	17.8537	54.1281	13.5511	25.0353	32.9434	8.24679	25.0332	76.8257	22.9165	29.8292	42.645	14.0586	32.9665	82.8894	4.06196	4.90046							#DIV/0!	#DIV/0!	#DIV/0!	#DIV/0!
		NADP+	14.1	14.9	14.41	744.083				29.3086	4.31949	14.7379	46.5727	9.16332	19.6753	36.6416	11.0817	30.2436	47.3038	15.4575	32.6772	39.8539	8.28997	20.8009	65.8344	3.363	5.10827	47.0647	8.44232	17.9377	81.4056	9.39771	11.5443	48.8944	5.22535	10.687	84.8265	11.6908	13.7821							#DIV/0!	#DIV/0!	#DIV/0!	#DIV/0!
		NADPH	13.4	14.8	13.88	746.098				34.8125	8.1805	23.4988	46.3467	5.21043	11.2423	31.4169	5.32881	16.9616	44.6627	10.2961	23.053	40.4166	1.92465	4.76204	59.8483	4.25352	7.10718	54.0016	11.5698	21.4249	71.6379	21.3989	29.8709	67.7458	18.7744	27.713	83.3169	15.2875	18.3487							#DIV/0!	#DIV/0!	#DIV/0!	#DIV/0!
	Vitamins	Biotin	10.2	11.1	10.7	245.095				63.3155	5.84581	9.23282	68.7679	6.44823	9.3768	58.3994	4.10996	7.03767	71.8753	6.75575	9.39926	59.7989	6.46699	10.8146	80.9153	2.33999	2.8919	58.5891	0.578311	0.987063	80.6061	0.547051	0.678672	62.3491	5.63501	9.03785	97.471	2.8747	2.94928							38.0094	7.27831	19.1487	43.2419
		CoA	12.6	13.6	13.23	768.122				37.8027	20.8524	55.161	24.6214	10.041	40.7815	32.1394	19.255	59.9108	25.315	6.64257	26.2396	38.4422	2.33752	6.08061	41.7995	8.34744	19.9702	45.5248	10.8747	23.8875	38.8681	3.72977	9.59597	64.3788	25.1884	39.1254	68.362	5.43915	7.95639							#DIV/0!	#DIV/0!	#DIV/0!	#DIV/0!
		Dephospho-CoA	11.9	12.6	12.16	688.156				11.0705	6.50592	58.7681	8.50759	4.73887	55.7017	25.2159	13.8771	55.0333	3.83676	5.426	141.421	14.3449	6.14253	42.8204	16.4472	7.70047	46.8195	17.9227	15.272	85.2108	23.0278	18.0575	78.4162	35.9679	26.2223	72.9047	83.4292	11.8342	14.1847							#DIV/0!	#DIV/0!	#DIV/0!	#DIV/0!
		N10-Formyl-FH4	12.7	13.8	13.23	474.173				3.66893	5.18866	141.421	9.91106	7.01558	70.7853	1.99092	2.81559	141.421	2.41461	3.41477	141.421	2.66154	3.76399	141.421	10.2758	14.5322	141.421	0	0	#DIV/0!	33.3333	47.1405	141.421	0	0	#DIV/0!	0	0	#DIV/0!							#DIV/0!	#DIV/0!	#DIV/0!	#DIV/0!
		N5,N10-Methylene-FH4	12.7	13.5	--	458.178				#DIV/0!	#DIV/0!	#DIV/0!	#DIV/0!	#DIV/0!	#DIV/0!	#DIV/0!	#DIV/0!	#DIV/0!	#DIV/0!	#DIV/0!	#DIV/0!	#DIV/0!	#DIV/0!	#DIV/0!	#DIV/0!	#DIV/0!	#DIV/0!	#DIV/0!	#DIV/0!	#DIV/0!	#DIV/0!	#DIV/0!	#DIV/0!	#DIV/0!	#DIV/0!	#DIV/0!	#DIV/0!	#DIV/0!	#DIV/0!							#DIV/0!	#DIV/0!	#DIV/0!	#DIV/0!
		N5-Methyl-FH4	12.7	13.5	--	460.194				26.0148	18.6807	71.8079	0	0	#DIV/0!	38.766	32.0143	82.5835	0	0	#DIV/0!	53.4532	41.1159	76.9194	0	0	#DIV/0!	17.1066	24.1923	141.421	0	0	#DIV/0!	8.04118	11.3719	141.421	0	0	#DIV/0!							#DIV/0!	#DIV/0!	#DIV/0!	#DIV/0!
		Pantothenate	8.8	10.4	9.27	218.103				77.2462	14.7967	19.1553	78.4482	15.0344	19.1647	70.6389	10.1686	14.3952	86.0658	6.01979	6.99441	69.2658	10.711	15.4636	87.3187	2.85261	3.2669	64.0862	3.43781	5.36435	93.0885	5.44154	5.84555	39.7187	3.72167	9.37008	68.0086	1.83215	2.69399							97.5754	2.73678	2.80479	100.864
		Pyridoxine	9.9	11.2	10.33	170.081				56.4669	30.8654	54.6611	56.2247	8.95937	15.9349	30.4963	8.01998	26.2982	67.9303	8.79268	12.9437	27.3794	3.88071	14.1738	66.1841	1.74446	2.63577	15.8927	0.737419	4.63999	59.249	1.33485	2.25296	6.62286	1.29366	19.5332	47.1075	2.59448	5.50756							83.86	3.57508	4.26315	81.1641
		Thiamine (+)	12.3	13.2	12.74	265.112				63.221	8.29745	13.1245	43.4863	1.97768	4.54783	67.4294	9.87954	14.6517	51.2094	3.25169	6.3498	95.0992	5.57401	5.86125	70.1811	7.17696	10.2263	62.4373	3.00203	4.80806	61.196	5.57348	9.10758	36.4814	7.89913	21.6525	58.5174	6.33229	10.8212							65.5565	6.86747	10.4757	49.0646
		Thiamine phosphate (+)	16.9	17.9	16.9	345.078				36.9685	10.6403	28.7821	23.3908	4.9233	21.048	40.9218	4.13695	10.1094	42.0385	7.36855	17.5281	35.877	7.10649	19.8079	64.5489	15.8829	24.6059	29.2622	5.91617	20.2178	58.0848	17.8925	30.804	15.4934	3.92286	25.3197	80.7017	16.1805	20.0497							#DIV/0!	#DIV/0!	#DIV/0!	#DIV/0!
		TPP (+)	16	17.5	--	425.044				#DIV/0!	#DIV/0!	#DIV/0!	#DIV/0!	#DIV/0!	#DIV/0!	#DIV/0!	#DIV/0!	#DIV/0!	#DIV/0!	#DIV/0!	#DIV/0!	#DIV/0!	#DIV/0!	#DIV/0!	#DIV/0!	#DIV/0!	#DIV/0!	#DIV/0!	#DIV/0!	#DIV/0!	#DIV/0!	#DIV/0!	#DIV/0!	#DIV/0!	#DIV/0!	#DIV/0!	#DIV/0!	#DIV/0!	#DIV/0!							#DIV/0!	#DIV/0!	#DIV/0!	#DIV/0!
								Amino Acids	total	62.7781	2.75614	4.39028	79.0195	6.77323	8.57159	66.3137	6.56484	9.89967	84.6638	0.548631	0.648011	86.0597	2.09327	2.43234	94.4935	7.08696	7.49995	76.0531	3.19108	4.19586	87.0032	4.11219	4.72648	60.6859	4.63278	7.63403	82.3286	4.49608	5.46114							94.7549	1.85477	1.95744	96.5907
									essential	66.332	5.0096	7.55231	71.1663	6.7596	9.49831	69.8869	8.37357	11.9816	77.3729	0.893397	1.15466	96.5431	2.54741	2.63863	91.4987	8.08183	8.83273	81.2938	2.80879	3.45511	82.9907	4.65332	5.60704	65.0558	6.21226	9.54913	80.6092	4.66387	5.78578							85.5115	2.51948	2.94637	79.7252
									branched chain	65.4416	5.20378	7.95179	69.2521	6.71736	9.69987	68.5136	8.1404	11.8814	75.103	0.915162	1.21854	96.5502	2.59869	2.69154	89.6841	7.76024	8.65286	80.7967	2.70737	3.35084	80.5649	4.84211	6.0102	64.947	6.18225	9.51892	78.4933	5.03714	6.41728							82.2807	1.46765	1.78371	76.8972
								Amino Acid Derivatives	total	59.9467	2.17599	3.62988	60.076	4.36125	7.25955	62.1075	7.07034	11.384	69.5187	2.69298	3.87375	81.5859	4.74254	5.81295	94.6647	4.7851	5.05479	75.3383	2.04034	2.70824	87.0213	0.393385	0.452057	63.0738	4.24475	6.72982	87.2549	2.57266	2.94845							168.785	5.07636	3.0076	160.091
									branched chain	50.4758	4.8129	9.53508	69.2513	1.73982	2.51232	55.4832	16.0712	28.9659	60.1302	3.94216	6.55605	91.6775	8.06937	8.80191	75.3096	5.23727	6.95431	78.6125	2.65297	3.37474	64.8363	9.14158	14.0995	55.3215	6.34121	11.4625	60.3136	5.61219	9.30501							1695.55	117.763	6.94539	1854.84
									Trp-Metabs	46.0485	6.20816	13.4818	81.4217	5.63569	6.92161	35.2581	6.19405	17.5677	78.6926	3.64156	4.62758	61.5989	3.95867	6.42652	93.4153	7.67122	8.21195	56.0136	4.22735	7.54701	91.714	4.74174	5.17014	38.9895	9.07485	23.2751	85.3523	4.45981	5.22517							151.005	22.4531	14.8691	140.677
									"S"-containing	92.3602	3.04773	3.29983	46.1715	3.17503	6.8766	89.2253	8.16619	9.15233	47.8879	2.85298	5.95763	92.2706	5.70421	6.18204	67.8025	0.937429	1.38259	84.95	3.06998	3.61387	73.6224	2.76797	3.75968	63.1494	5.04151	7.98346	54.6706	0.821196	1.50208							150.725	9.25888	6.1429	39.6996
								Urea Cycle	total	73.4422	4.40676	6.00031	76.1376	5.10316	6.70256	72.5373	7.00003	9.65026	81.192	3.36808	4.14829	88.9565	3.13023	3.51883	91.6921	6.85215	7.47299	81.0047	0.831782	1.02683	90.5209	2.94937	3.25822	65.3008	6.149	9.41643	75.7831	5.89261	7.77562							175.13	6.32311	3.61053	132.934
								TCA Cycle	total	20.8758	4.82261	23.1015	46.7417	6.02413	12.8881	36.7878	2.36174	6.4199	59.5524	2.72007	4.56753	47.9621	4.54539	9.47706	84.2062	8.75299	10.3947	49.3769	6.06333	12.2797	90.4356	9.42041	10.4167	39.7356	7.36499	18.535	61.6335	10.0872	16.3664							81.2989	2.36921	2.9142	88.6117
								Carbohydrate Metabolites	total	62.2675	6.10563	9.80548	70.4396	3.96139	5.62382	67.1683	8.83983	13.1607	74.7787	0.659328	0.881705	81.7958	4.42867	5.4143	90.064	6.42598	7.13491	71.0231	1.92572	2.7114	93.6604	5.48536	5.85664	57.4989	0.679349	1.1815	84.9697	6.76589	7.96271							214.808	9.65219	4.49341	189.254
									tot.w/o Pyruvate+Lactate	52.8895	3.45022	6.52345	73.7379	7.11752	9.65247	58.4762	6.82157	11.6655	77.5365	2.85514	3.68232	68.9644	2.53237	3.67199	94.1702	6.72902	7.14559	57.6462	2.73801	4.74967	79.1795	3.86092	4.87616	49.9807	6.28671	12.5783	81.5782	6.86992	8.42126							127.454	2.93044	2.29921	74.3497
									KHs	50.8279	3.79671	7.46975	86.6755	12.9932	14.9906	60.5109	8.11932	13.4179	76.3285	5.26617	6.89935	59.5509	1.53796	2.5826	79.8446	3.75537	4.70335	46.4314	2.71608	5.84967	60.4697	2.49977	4.13392	40.681	3.89049	9.56342	59.0928	5.50221	9.31114							99.1278	20.5836	20.7647	72.9255
									Hexoses	46.6839	4.12787	8.84216	83.968	14.5399	17.316	58.1015	7.62309	13.1203	73.0116	5.72772	7.84494	53.3572	2.92975	5.49083	70.9108	3.60838	5.08862	38.6245	3.14011	8.12983	52.6229	1.62689	3.09161	31.3283	1.99844	6.37903	49.2062	5.25946	10.6886							226.504	62.4972	27.5921	172.935
									Pentoses	55.392	2.43994	4.40486	81.5233	7.40386	9.0819	58.3365	8.732	14.9683	74.6966	3.26354	4.36907	69.1461	4.42397	6.398	94.9014	4.19186	4.41707	63.0829	2.5143	3.9857	75.1852	5.36934	7.14148	63.1113	9.44494	14.9655	80.2567	5.60251	6.98074							53.0114	5.4151	10.215	36.7174
								Pyrimidines	total	35.1313	0.233385	0.664321	42.028	3.69614	8.79449	40.2513	2.57626	6.40044	62.6583	5.64755	9.01326	48.192	5.04348	10.4654	85.3744	1.30038	1.52316	43.8792	0.710859	1.62003	76.9775	4.78108	6.21102	57.9652	7.21695	12.4505	95.4914	3.74765	3.9246							52.489	1.35178	2.57537	61.0343
									Intermediates	62.1424	11.4648	18.4492	26.6912	3.84855	14.4188	89.945	7.24272	8.05239	34.998	2.82017	8.05811	27.9851	17.38	62.1043	39.7437	19.9902	50.2977	18.7409	1.83304	9.78095	37.7927	17.589	46.5407	15.6447	1.1008	7.03623	40.8734	11.4841	28.0969							87.241	5.58856	6.40589	99.7854
									Nucleinbases	35.5157	1.4245	4.0109	44.7674	4.11231	9.18595	41.9278	2.68607	6.40642	69.6994	6.42812	9.22264	55.4459	5.08067	9.16329	95.1749	5.19228	5.45551	48.7251	1.63812	3.36197	80.1302	7.45632	9.30525	62.996	8.11728	12.8854	94.4356	3.35306	3.55063							120.765	4.21504	3.49027	116.94
									Nucleosides	32.6171	0.978567	3.00016	36.2511	4.6377	12.7933	35.843	3.91299	10.917	61.5063	9.79608	15.9269	38.1347	6.21797	16.3053	91.5741	4.9795	5.43767	35.1753	1.41888	4.03375	75.0154	4.49779	5.99583	50.4735	9.21831	18.2637	92.3898	6.27315	6.78987							29.9369	0.971351	3.24466	40.0668
									Nucleotides	61.9891	1.34807	2.1747	90.3333	6.85043	7.58351	64.3607	10.4433	16.2262	80.9717	4.5514	5.62098	62.4201	7.42607	11.8969	73.9293	2.49687	3.37738	60.6449	0.915943	1.51034	83.4365	5.07033	6.07687	64.2755	7.69188	11.967	87.7463	5.31815	6.06082							2462.94	290.967	11.8138	1431.07
								Purines	total	40.1722	0.786715	1.95836	52.8742	6.20574	11.7368	41.086	3.92815	9.56078	69.8304	5.37135	7.69199	44.2382	3.30569	7.47247	94.2674	4.271	4.53073	31.4464	0.367106	1.1674	71.2101	6.11103	8.58168	41.3541	6.68712	16.1704	83.3137	3.42819	4.11479							9.50915	1.29748	13.6445	20.4535
									Intermediates	36.6915	1.05492	2.8751	48.7449	5.98985	12.2882	37.3985	3.6786	9.83621	68.0665	5.60944	8.24111	42.35	3.19209	7.53741	94.0818	4.41374	4.69139	28.7159	0.374653	1.30469	68.5804	6.56515	9.57291	39.3235	7.28897	18.5359	81.0551	3.55814	4.38977							7.15222	1.14453	16.0025	18.0525
									Nucleinbases	37.2464	0.89268	2.39669	48.7385	5.852	12.0069	38.3934	3.71367	9.67269	67.5846	5.42359	8.0249	43.3198	3.0213	6.97441	93.9224	4.56027	4.85536	29.5677	0.414788	1.40284	68.657	6.26879	9.13059	39.9999	7.0451	17.6128	81.148	3.54252	4.3655							7.25456	1.27545	17.5814	18.2334
									Nucleosides	51.9937	2.3553	4.52996	52.9121	7.53497	14.2405	55.248	2.51225	4.54722	59.4551	5.69406	9.57707	39.2321	6.4797	16.5163	82.0606	3.36592	4.10176	36.2634	0.958673	2.64364	80.6775	4.57202	5.66704	45.8466	4.63897	10.1185	96.9674	3.4799	3.58873							187.324	62.1107	33.1567	184.12
									Nucleotides	61.184	1.43989	2.35337	87.0402	9.49169	10.905	58.7637	8.95521	15.2394	82.9587	4.32032	5.20779	46.4161	5.53189	11.918	84.8095	1.47367	1.73763	44.3496	1.36208	3.07124	84.4576	4.44931	5.2681	47.0164	6.79396	14.4502	89.9265	2.94192	3.27147							72.1979	48.0613	66.5688	14.8163
								Co-Factors	RedOx.F.	22.0516	1.08281	4.91035	42.3324	4.7255	11.1628	28.9268	3.31461	11.4586	57.4394	2.05014	3.56921	42.0482	3.22575	7.67155	82.4149	1.32071	1.60251	43.2712	1.07752	2.49015	79.432	2.60445	3.27884	47.0446	6.22214	13.226	94.9933	4.46499	4.70032							153.982	7.96849	5.17493	130.243
									Folic Acid Der.	10.191	8.95066	87.8294	9.91106	7.01558	70.7853	11.7097	5.80066	49.537	2.41461	3.41477	141.421	16.0625	13.5107	84.1133	10.2758	14.5322	141.421	4.2887	6.06513	141.421	33.3333	47.1405	141.421	2.01596	2.851	141.421	0	0	#DIV/0!							#DIV/0!	#DIV/0!	#DIV/0!	#DIV/0!
									Vitamins	77.4906	15.9171	20.5407	77.9251	13.717	17.6028	68.8304	9.67423	14.0552	86.1585	5.79591	6.72704	68.5929	9.303	13.5626	88.5267	1.7404	1.96596	61.5098	2.95791	4.80884	92.0398	4.49778	4.88678	39.5691	3.44706	8.71148	71.224	1.90414	2.67345							86.1173	1.90336	2.21019	83.8453
[truncated: 95 more columns]

## Sheet: Data_02
	Average rel. Lamivudine-Norm. Peak Area[%]																																											Average rel. Lamivudine-Norm. Peak Area[%]
	Cells: Highest metabolite conc. of all samples (of the same VS) correspond to 100%																																											Media: Metabolite conc. in blank full media corresponds to 100%				Media: Metabolite conc. in blank full media corresponds to 100%
	Class	Compound	d1 Cells Full Medium, VS1		d1 Cells Full Medium, VS2		d2 Cells Full Medium, VS1		d2 Cells Full Medium, VS2		d3 Cells Full Medium, VS1		d3 Cells Full Medium, VS2		d4 Cells Full Medium, VS1		d4 Cells Full Medium, VS2		d5 Cells Full Medium, VS1		d5 Cells Full Medium, VS2		d1 Cells Cys- Medium, VS1		d1 Cells Cys- Medium, VS2		d2 Cells Cys- Medium, VS1		d2 Cells Cys- Medium, VS2		d3 Cells Cys- Medium, VS1		d3 Cells Cys- Medium, VS2		d4 Cells Cys- Medium, VS1		d4 Cells Cys- Medium, VS2		d5 Cells Cys- Medium, VS1		d5 Cells Cys- Medium, VS2			Class	Compound	d1 Full Medium, VS1		d1 Full Medium, VS2
			Mean	Stabw.	Mean	Stabw.	Mean	Stabw.	Mean	Stabw.	Mean	Stabw.	Mean	Stabw.	Mean	Stabw.	Mean	Stabw.	Mean	Stabw.	Mean	Stabw.	Mean	Stabw.	Mean	Stabw.	Mean	Stabw.	Mean	Stabw.	Mean	Stabw.	Mean	Stabw.	Mean	Stabw.	Mean	Stabw.	Mean	Stabw.	Mean	Stabw.				Mean	Stabw.	Mean	Stabw.
	Stds.	Lamivudine_Neg	96.4806	2.61833	67.6459	3.71805	94.3482	0.304961	79.7802	1.1149	92.7893	0.58109	89.9593	2.3028	95.1971	0.0270461	96.305	2.40265	95.4436	1.51351	100.063	2.28392	95.2399	0.925957	76.6179	3.01748	91.7745	0.552654	79.2295	1.68165	91.7767	0.960378	84.6603	0.293521	93.1059	0.818695	93.7772	1.73004	91.4495	0.936059	97.4975	0.37151		Stds.	Lamivudine_Neg	77.4909	5.2054	101.855	0.973506
		Lamivudine_Pos	96.0745	1.62184	98.69	1.47619	97.3953	0.188898	93.8723	0.442653	98.3609	0.359937	89.8308	0.914288	96.8695	0.0167528	87.3114	0.95393	96.7167	0.937494	85.8194	0.906793	96.8429	0.573554	95.1278	1.19804	98.9895	0.342323	94.0909	0.667673	98.9881	0.594875	91.9347	0.116538	98.1648	0.507114	88.315	0.686884	99.1908	0.579811	86.8379	0.147502			Lamivudine_Pos	109.991	2.3105	99.2237	0.407336
	Non-ess. Prot. Amino Acids	Alanine	60.6142	1.86412	63.7867	1.71901	66.6501	6.61884	53.1063	3.8252	74.1888	5.71014	56.0971	3.50754	76.6666	0.221218	66.8473	2.26109	57.022	5.04353	50.6513	0.992207	65.2362	3.40463	62.0451	2.11939	76.5016	4.24112	64.3716	3.23377	92.7712	5.39255	88.6797	2.93304	95.7031	2.73484	83.5022	11.9906	89.2356	6.26245	73.4644	3.29414		Non-ess. Prot. Amino Acids	Alanine	245.27	15.8304	156.727	1.76029
		Arginine	78.8084	6.37433	58.5461	9.65312	78.1552	5.27175	65.4859	8.91142	83.9956	11.3541	82.0806	2.85427	84.0047	7.06837	84.3663	12.3603	66.062	7.06112	71.9826	1.32694	84.747	2.11417	52.6849	2.0783	79.4172	3.07141	78.5127	2.378	87.3571	3.04603	82.1472	3.10074	70.8749	2.02858	75.0042	4.09672	73.7714	3.29718	72.2726	1.68018			Arginine	21.2566	14.6364	121.729	9.10509
		Asparagine	90.714	7.02596	92.4475	4.52495	82.3112	5.77124	87.9425	3.94366	92.2964	0.964325	79.7794	5.47818	88.3034	5.43908	91.1846	6.79295	67.753	3.16226	71.2399	0.572092	87.3601	5.34833	88.7936	0.991591	79.113	1.96763	71.8272	0.632633	70.7697	3.86494	67.4924	0.906097	67.6739	1.03776	60.1122	2.04041	58.959	0.991149	52.7547	3.5546			Asparagine	141.526	3.94763	102.363	1.85914
		Aspartate	47.9437	0.854955	38.385	3.23192	39.1048	1.85966	26.3191	1.6952	48.669	3.7018	22.0451	2.33735	48.8246	1.28459	24.6516	1.86499	31.082	3.31917	16.4145	1.02117	52.071	7.41077	40.9963	1.86142	60.5455	2.93895	51.7663	2.74386	74.8803	11.1567	60.3279	1.88847	92.0152	6.21766	82.3522	13.2539	62.9957	7.31993	58.0148	3.10891			Aspartate	86.3414	0.964337	92.0375	2.35331
		Cysteine	35.1524	9.71216	33.6836	2.55583	57.6502	7.43679	68.3063	12.2764	84.5664	10.5159	79.0167	7.01237	88.0035	5.22233	72.419	1.99866	89.2346	9.09606	87.7822	10.4279	2.24438	0.812534	0.641902	0.276364	3.12262	0.894693	2.79779	1.49126	5.88041	1.58231	7.855	1.86518	10.7136	3.33782	5.94681	2.51593	11.8688	2.93206	10.0694	4.20856			Cysteine	1300.74	152.739	105.379	10.3758
		Glutamate	65.7445	2.31239	61.4539	1.1229	70.0605	6.80257	67.5688	3.32481	88.424	5.97194	62.9416	4.64756	78.7262	2.96666	67.7161	6.56058	62.8598	7.29285	57.4869	0.289096	86.238	7.60107	72.6791	0.910214	89.9316	3.11306	85.8412	4.06506	94.2487	4.12894	97.7793	2.0794	84.6679	4.55679	71.6247	8.31939	83.384	4.82631	75.3761	2.16375			Glutamate	113.695	1.55309	101.538	1.03844
		Glutamine	30.3503	0.656148	42.5259	8.78927	42.5106	2.76619	62.2468	6.11328	60.1338	4.30107	54.1009	6.76874	57.0483	4.26265	64.2334	7.02569	50.7617	3.1701	58.3523	0.374916	83.162	4.55829	97.4461	1.13178	88.6903	4.26358	93.998	2.67384	93.7508	8.14946	93.0489	4.97104	82.8458	5.4396	73.3474	2.68775	83.2155	4.42101	69.3768	5.09928			Glutamine	94.8893	2.77043	70.2734	0.444774
		Glycine	66.1901	2.00242	65.9115	2.97336	73.5478	8.76613	62.5265	2.2657	84.2186	6.8125	64.3079	6.03586	81.3526	4.67925	79.7642	5.29915	66.0255	6.51779	59.5785	0.53866	68.3789	8.5235	60.336	2.26146	87.1078	3.46305	77.2241	3.84208	97.9977	1.43501	91.7464	3.84336	91.9502	2.337	83.7584	13.1734	82.716	2.59086	70.5292	2.79382			Glycine	156.582	0.507156	152.562	0.721842
		Proline	59.0494	2.41708	49.7651	0.378979	57.4866	6.17418	58.7195	5.7489	61.4371	2.38766	53.2714	4.68156	58.3614	4.44089	56.0451	4.60876	42.3528	3.9275	46.7924	3.69782	80.5518	9.30869	62.3609	2.33706	87.3084	2.57036	84.9094	0.362902	93.8755	6.9167	94.2297	5.83712	90.5675	3.11658	79.6951	7.77872	76.6419	3.77298	71.3263	5.17863			Proline	132.528	4.08751	97.3512	8.16512
		Serine	92.8496	5.06323	92.7458	9.61	87.2194	5.71658	83.0564	2.66598	94.02	1.93361	65.2887	3.50525	77.8734	3.30301	59.7666	5.91648	66.2074	3.50469	58.1933	1.65423	84.6388	1.72756	68.946	2.08496	86.1991	1.25811	71.6901	0.474681	90.0659	3.69692	69.8903	2.0985	82.2858	4.0247	57.6241	0.866758	73.5367	4.41468	53.6897	2.49298			Serine	116.428	5.16564	78.7069	2.21397
	Ess. Prot. Amino Acids	Histidine	47.5976	4.13647	68.9215	12.0006	61.8873	6.91521	80.5666	12.6331	89.2018	7.94888	88.6553	8.04323	85.3981	2.14785	76.2108	11.9724	63.2955	7.67604	68.6022	5.34338	52.4085	3.44939	42.3135	1.18932	60.5148	0.532607	77.3169	2.79409	80.3916	6.18717	86.9653	7.46375	78.6997	1.62136	67.2605	4.61194	67.6565	1.60867	58.4589	3.31712		Ess. Prot. Amino Acids	Histidine	77.7617	4.09374	116.117	10.8365
		Isoleucine	63.1406	2.55704	56.9081	1.12072	66.004	6.43763	72.5932	6.50359	90.8816	6.74565	67.2679	7.55194	78.3245	4.57568	63.5151	9.23499	61.6112	5.76379	60.9123	5.65191	56.7524	5.57368	57.7239	1.07193	60.8169	0.913655	78.913	3.54955	72.7986	5.19304	88.092	8.4477	69.0231	3.19708	73.8263	4.88365	66.9243	1.59738	63.5565	1.85127			Isoleucine	88.2717	1.54911	91.6433	2.32598
		Leucine	63.8513	6.98071	69.0693	5.57993	64.4764	9.35216	76.7172	7.21543	86.9991	3.76065	71.56	8.31683	72.5312	4.47082	56.317	6.24921	60.8259	8.28503	56.0609	2.86011	72.4047	6.34535	62.6016	4.32627	81.3868	1.30923	88.4398	5.37667	92.9226	9.70961	91.4388	6.86803	83.7691	8.93402	78.1355	10.3387	80.3955	8.1005	57.6488	4.61334			Leucine	79.5781	4.3592	99.4844	3.1715
		Lysine	79.7451	8.38738	84.0401	15.1896	92.923	7.93314	66.4985	2.60253	87.7432	7.58146	84.0275	7.11832	95.7745	3.23586	85.26	3.61606	65.7043	7.56264	86.3051	9.45954	92.2645	3.38635	68.6752	5.61939	88.6633	2.87541	78.9768	5.0099	92.4634	5.34744	79.1625	7.42446	78.5259	3.21155	70.0991	11.0168	82.6393	4.43997	79.8478	6.2103			Lysine	26.7592	6.95432	104.156	10.6045
		Methionine	70.6364	6.08388	52.5227	3.56129	74.3434	9.53249	75.2278	6.4973	98.3235	1.33698	74.1405	7.37613	82.6045	2.49573	64.8238	11.5038	69.5596	7.49825	67.2148	8.54174	73.8439	7.5463	40.8903	1.94647	81.6341	0.76402	76.9169	4.53876	91.2766	9.98668	88.3744	8.82954	82.2961	4.43647	71.4957	7.50715	82.8858	5.70185	58.201	3.43682			Methionine	69.3639	3.08636	99.4835	3.69849
		Phenylalanine	66.2004	5.10219	73.2911	6.15505	67.3649	8.86721	74.3978	3.69691	87.2406	4.56886	69.0037	7.87637	72.6491	3.14331	60.4665	6.35309	59.0169	4.59643	61.3612	5.2453	73.6634	6.25202	62.6128	1.49008	81.2299	0.484143	81.7153	4.44826	92.5412	8.0937	91.0008	6.7522	86.0113	5.00028	78.1192	7.51102	84.1257	3.2375	64.3479	3.51006			Phenylalanine	119.584	9.46257	94.6808	0.476716
		Threonine	74.7254	1.07121	95.4979	5.92904	78.2912	7.18789	90.477	4.98923	96.6464	3.38078	81.1503	7.80477	84.3952	3.00222	86.6926	8.00194	70.7503	4.26536	74.7453	2.88922	73.8697	6.53538	70.8944	0.514174	79.4214	0.996958	78.0762	0.685287	87.3423	6.97731	90.5933	5.45135	81.4095	4.78073	76.4431	7.02253	83.5277	4.70651	70.3798	3.64511			Threonine	138.026	7.51772	104.702	1.8994
		Tryptophan	75.5675	7.10578	78.7589	3.25197	74.9228	10.1817	89.8703	6.8384	94.4783	5.19094	85.9511	9.99997	80.1649	3.01787	73.7961	10.2093	61.5345	6.12449	73.1051	6.1559	75.5927	8.01259	53.4769	1.58311	80.9249	1.26285	75.8743	3.25217	92.6345	7.81137	87.2933	8.55697	85.3797	4.60121	71.833	9.46712	83.9982	4.54144	58.2883	1.99719			Tryptophan	87.0839	6.92482	113.069	0.167853
		Tyrosine	65.1423	5.03636	63.0494	4.53403	66.1156	7.39682	76.8118	7.30991	92.017	6.16225	71.0569	7.22209	71.6712	3.70631	58.402	8.11606	56.2524	7.19723	61.2121	7.47263	76.6167	8.7188	53.7008	1.63011	78.9209	2.71464	81.9995	5.79705	90.4802	9.21002	85.9568	10.3127	78.3775	5.84016	69.8222	8.32492	78.3167	5.85778	57.7437	3.04558			Tyrosine	79.7079	6.27338	97.8182	0.800586
		Valine	58.1594	5.18597	63.7375	2.76776	63.4394	7.37658	82.0753	10.7626	95.4417	3.54633	80.3669	9.08221	77.969	2.7728	69.843	10.3814	61.3601	3.7477	71.1268	7.01876	66.2138	7.10224	54.2394	0.931194	69.5468	2.80587	86.9541	4.5095	87.293	7.09035	88.906	8.0146	74.6278	3.44206	75.9334	8.29743	74.2815	5.35278	65.6	2.89175			Valine	80.2387	3.06179	104.363	1.88952
	Yang Cycle	a-Keto-glutaramate	32.1504	2.19001	26.8731	0.891273	36.6324	5.65887	36.3037	3.82044	35.5485	2.91844	32.2656	2.45298	26.3694	0.806054	28.4278	4.61122	20.3794	3.27108	22.2689	2.14718	72.394	3.41001	46.1522	2.51234	76.2028	0.931487	69.1243	2.52348	86.0525	11.7525	87.1644	9.72654	59.5197	5.50174	64.0221	9.95827	68.3279	6.90127	71.3028	1.3974		Yang Cycle	a-Keto-glutaramate	78.4883	1.32408	114.388	5.5859
		SAH	71.8726	3.4164	71.5309	14.7527	84.5311	13.0902	58.3539	20.8262	40.0908	7.2306	33.627	2.49226	35.4868	0.323754	31.4903	1.47005	31.8365	2.02508	25.7728	3.17953	80.7833	9.25063	49.2227	6.63855	78.5095	8.85658	66.7872	4.70721	80.6094	4.25215	78.7394	8.05535	83.7349	6.45138	61.9985	12.1331	90.8461	7.64746	85.2192	10.6055			SAH	160.347	125.382	211.405	298.972
		SAM	3.11607	2.9025	6.57895	3.93513	48.8968	17.4082	25.492	7.66544	57.5694	2.58013	22.6406	8.40208	69.0626	23.4824	49.0712	36.4144	56.7801	24.2075	29.9283	6.95594	48.8371	36.5141	7.67437	1.6394	37.2997	13.7245	16.9522	2.3685	40.9851	9.43816	33.6618	17.9047	62.1676	28.3166	18.5877	3.76636	47.7672	22.6757	21.456	9.87994			SAM	#DIV/0!	#DIV/0!	#DIV/0!	#DIV/0!
		Decarboxy-SAM	22.561	7.85855	13.0019	13.3137	33.202	15.4198	61.0725	20.2683	38.8197	21.5986	29.8196	18.3887	26.6741	7.70799	35.8465	5.9102	2.51684	1.1408	21.4299	14.6161	49.1259	18.0628	27.74	13.9987	56.9579	14.1831	33.8693	10.1509	75.235	11.9858	69.8769	20.644	75.8826	18.7675	74.5378	25.1773	42.2839	16.6883	72.0661	19.81			Decarboxy-SAM	2.79398	3.95128	160.383	42.8342
		Methylthioribose-P	#DIV/0!	#DIV/0!	0	0	#DIV/0!	#DIV/0!	0	0	#DIV/0!	#DIV/0!	0	0	#DIV/0!	#DIV/0!	0	0	#DIV/0!	#DIV/0!	0	0	#DIV/0!	#DIV/0!	0	0	#DIV/0!	#DIV/0!	0	0	#DIV/0!	#DIV/0!	0	0	#DIV/0!	#DIV/0!	33.3333	47.1405	#DIV/0!	#DIV/0!	0	0			Methylthioribose-P	#DIV/0!	#DIV/0!	#DIV/0!	#DIV/0!
		Methylthioadenosine	80.9748	13.5609	83.2566	15.5067	65.3987	5.85799	36.6007	3.47188	55.2666	8.98471	26.1528	1.85887	48.6357	4.37386	21.2901	0.252242	45.9949	3.64451	21.4455	2.00625	74.3142	6.96418	46.1393	3.55205	54.3846	1.51043	27.2951	0.591832	50.3298	0.963121	27.4356	2.1107	54.9074	6.64331	20.002	3.26381	56.5689	3.02093	19.5368	1.34681			Methylthioadenosine	22831.8	3635.96	1055.43	28.3319
		N-Ac-Putrescine	55.1449	8.99388	89.1962	10.7157	86.3036	14.966	74.9618	21.0677	45.9434	7.42642	72.5505	3.4152	55.448	6.35387	41.912	7.10456	15.0298	1.14029	24.9114	0.631422	29.3298	3.24646	46.2577	3.19639	27.9813	9.51348	24.3667	0.578191	13.8962	2.37238	24.6125	0.715814	14.6938	0.631229	18.315	0.892811	15.8069	2.95544	18.6802	0.922788			N-Ac-Putrescine	90.437	8.95631	101.344	0.183921
		Putrescine	68.4379	2.94546	87.5499	10.4781	65.4816	1.04046	84.0862	9.47368	96.1711	4.01317	71.9447	2.51729	86.8562	0.209692	50.9422	3.71809	82.1674	3.61014	43.4752	0.779315	64.2187	3.9473	78.9103	4.06861	73.6329	9.20435	79.1273	0.772303	88.4529	5.77934	57.1747	2.84591	78.1475	5.629	45.8205	1.86719	64.4504	3.64911	35.5872	2.56014			Putrescine	100.655	8.3064	89.858	2.46093
		Spermidine	54.8051	11.9044	6.39386	0.601652	57.6958	8.27623	13.4927	1.25413	51.6398	10.2327	22.6744	2.24354	70.644	8.61238	47.4922	1.05338	84.8054	10.7468	96.7482	2.68605	52.059	8.28895	10.1507	0.40166	70.9969	8.9947	15.7806	2.06777	49.694	7.11886	30.3473	4.99856	64.3018	3.85261	66.8574	8.16103	73.662	18.7447	85.9528	3.47743			Spermidine	53.9207	8.35984	108.991	11.2818
	"S"-Metab.	Cystine	64.8162	7.44755	80.206	2.60651	50.9681	2.99022	95.4425	4.41043	81.9549	12.2411	77.2206	3.36368	70.7759	2.14748	64.5593	4.66333	89.7068	11.2641	73.9001	1.79929	8.16343	2.49583	10.8306	6.20413	7.30285	1.44129	10.088	2.65531	10.7271	2.25928	11.5459	2.70433	12.3295	1.09888	8.52391	2.41974	13.6025	3.49128	10.7488	3.54454		"S"-Metab.	Cystine	165.053	15.9866	169.435	14.2928
		Cystathionine	37.9271	14.0627	55.965	18.3615	35.6548	6.31963	46.2408	6.80398	79.0306	11.8417	46.4626	2.18797	49.8914	3.72284	33.5	3.22088	40.4899	1.78692	26.8861	1.70425	55.5104	5.75631	81.0917	13.4981	67.9453	23.2142	71.8526	4.62882	61.2038	3.90791	57.0322	3.41477	56.0123	2.92918	43.7178	3.76814	39.3913	4.54959	34.9564	2.52033			Cystathionine	120.884	7.17885	112.526	14.556
		Homocysteine	55.8303	4.23665	57.4774	6.05744	67.2788	7.00651	82.5783	8.75411	92.861	5.14977	82.5621	5.03133	68.7532	4.88847	69.0063	8.61512	48.7779	3.91707	65.8107	6.70501	64.9582	4.69963	54.5918	3.36239	63.0828	3.98665	79.8809	7.30073	86.0598	6.81661	92.9664	6.86869	70.0049	0.767998	85.6702	8.52917	81.7321	5.03111	75.9438	1.81386			Homocysteine	123.652	9.38789	139.96	6.9149
		Homoserine	74.7158	1.06526	95.5247	5.91552	78.2956	7.18392	90.4997	4.97348	96.6488	3.37104	81.1813	7.80686	84.4017	3.00085	86.7159	8.00034	70.7521	4.25943	74.7922	2.88109	73.8801	6.53741	70.9119	0.520728	79.4239	0.995266	78.102	0.690933	87.345	6.98717	90.6138	5.45923	81.4181	4.78319	76.4841	7.01493	83.5291	4.7108	70.4075	3.65487			Homoserine	138.099	7.50784	104.664	1.90107
		Glutamylcysteine	90.3688	7.85722	68.707	7.2612	93.89	2.80192	91.3092	8.41033	94.2537	3.38734	76.7975	1.8629	79.0835	2.77786	56.2778	6.57611	82.0762	5.4884	72.5761	0.590351	31.8364	4.26297	11.9459	1.4164	43.198	6.24041	41.8125	6.44626	61.0787	6.64172	82.3651	5.01677	82.3094	7.02075	66.9211	11.2927	92.9075	3.91209	87.2089	3.24953			Glutamylcysteine	#DIV/0!	#DIV/0!	0	0
		GSH	86.8055	5.34895	76.8968	6.80701	94.314	6.75878	94.8106	3.66951	83.2347	5.57768	77.1303	2.54722	76.395	1.12171	71.1335	1.951	65.063	5.39157	64.443	3.29433	5.52287	2.54438	5.59772	2.3986	6.18702	1.82246	6.84803	2.50664	5.55812	1.27224	6.51946	1.77211	6.30485	1.50507	5.91871	1.58939	5.85948	1.23509	5.54952	1.68123			GSH	549.805	96.9529	66.1672	5.84057
		GSSG	61.4536	7.1669	66.9066	3.85566	84.3455	11.0757	80.8067	14.4277	76.8646	2.7206	64.4011	1.33279	67.2407	4.95968	52.8979	0.99818	55.9177	3.59319	49.8993	5.49594	2.26287	1.76715	1.07864	1.06899	1.92009	1.37865	2.5462	2.64502	2.82489	1.66178	2.52657	2.26244	3.79633	3.01192	1.65402	1.5088	1.97254	1.34551	2.18445	1.3481			GSSG	0	0	0	0
		Taurine	68.5896	4.76778	77.5395	3.37138	58.6011	7.05019	63.4611	1.76564	63.5123	6.38448	53.2366	5.69615	60.396	3.97215	59.0483	3.58377	33.9932	4.81481	37.1703	1.03384	52.6552	3.81446	57.8266	4.38301	53.6308	3.97591	70.7423	10.104	83.9501	1.3408	78.1748	4.62795	93.9641	4.34692	79.808	17.4129	62.7383	1.31054	81.9682	1.05067			Taurine	54.3936	1.03351	57.5394	2.09606
	Trp-Metabs	5-Hydroxytryptophane	47.4945	12.7082	76.9094	2.15792	38.6452	8.72351	33.7025	5.70935	39.6528	2.52037	26.073	6.11774	17.0227	4.89794	18.9162	6.54331	22.2643	4.50933	25.6327	10.9608	72.5726	4.22138	75.0594	2.29938	76.8252	4.8033	61.3283	6.76564	88.3808	10.9507	83.0382	12.2927	75.3127	2.6524	59.5544	17.4948	73.6345	11.0392	52.3767	13.1694		Trp-Metabs	5-Hydroxytryptophane	95.4244	70.1096	70.4351	44.7662
		N-Formylkynurenine	27.4601	5.77625	20.7466	15.9003	27.8742	2.57635	12.4609	3.44773	48.6073	11.9683	9.31674	0.506082	28.928	1.96395	10.4275	5.00507	24.517	6.55482	12.195	3.2802	72.9568	7.41038	37.4685	4.34	83.1681	5.72176	82.5002	8.36655	93.9108	5.31869	85.3694	10.5378	75.8982	4.01519	72.079	5.70906	83.8544	9.01811	62.3333	3.95262			N-Formylkynurenine	9.42446	0.928984	15.7209	3.53092
		Kynurenine	24.7771	2.8071	10.055	0.579336	27.4975	3.73433	12.9334	0.319817	47.3058	4.22705	12.6775	1.52299	39.0812	1.27642	11.7462	2.017	31.8588	4.57595	12.461	0.893315	73.9603	7.97794	53.5177	2.79285	73.0906	1.63958	77.9175	5.77167	92.4071	10.5385	85.6301	10.3264	84.4596	8.96256	72.306	5.5349	81.1996	5.01286	57.3609	1.57317			Kynurenine	72.7604	9.69028	27.5523	0.192956
		3-Hydroxykynurenine	0	0	38.3609	10.7431	6.19233	4.3843	9.99183	4.01875	45.0383	10.9408	12.3996	3.29552	66.6246	3.76381	21.7927	6.53313	98.3236	1.20366	25.6755	10.1025	1.06108	1.5006	77.751	17.7287	28.0253	8.87912	10.0926	0.333799	40.4167	6.30824	14.2436	2.52022	69.228	13.9714	17.0097	4.89234	60.166	21.5963	22.0131	8.15608			3-Hydroxykynurenine	584.963	358.654	0	0
		Indoxylacetate	50.4214	6.96692	44.4929	2.00128	36.7089	6.86303	54.6523	20.0378	65.7262	4.00934	38.7166	3.86393	61.9229	5.07405	35.1242	1.90079	41.3653	11.095	25.763	6.39043	83.6082	5.52359	63.4893	1.32068	79.6674	4.73237	91.2641	8.01726	93.8303	7.72157	87.5513	8.87641	94.289	4.29236	80.2661	3.18625	86.6977	4.21741	58.3791	8.19741			Indoxylacetate	155.124	23.1238	78.2915	5.87295
	Gly Metab.	Creatine	56.9073	1.78332	67.5628	0.830349	55.4842	5.02509	65.3032	2.13789	68.7142	4.20593	59.5041	3.77686	63.6098	2.3909	59.0385	3.92417	51.4805	5.31365	60.4046	1.64088	56.7531	3.57954	67.9337	2.68954	68.836	3.67369	82.6163	4.5701	95.4979	3.87599	89.7838	1.9123	91.6174	2.28587	85.4959	12.8155	85.7625	1.80272	93.8971	2.74679		Gly Metab.	Creatine	107.803	3.11177	101.521	0.692397
		Creatinine	53.8623	5.21646	53.8297	1.83843	54.6898	7.91112	65.7845	7.04409	75.8274	2.49659	60.9024	5.82994	63.0149	2.82455	53.5203	5.67868	51.2453	4.76524	55.5125	6.42816	61.9338	5.391	49.3668	1.45765	70.3095	0.276662	75.3631	4.20637	92.8587	7.35815	85.784	12.1699	78.604	4.65298	84.943	7.10222	80.6099	5.12627	73.3583	3.8354			Creatinine	85.8167	2.55255	113.883	4.68059
		Sarcosine	57.406	2.08039	57.2493	1.56566	62.6459	6.37765	46.9255	3.54498	68.5706	5.78783	49.0731	3.79225	69.4794	0.0857015	58.6605	2.20472	50.6928	4.77329	42.7179	1.19513	65.7006	3.70403	61.6095	2.36225	77.3925	4.00963	63.4292	2.95179	92.194	5.79816	89.7971	3.57043	93.7654	4.12109	83.2876	12.072	88.7433	7.342	71.3382	3.15014			Sarcosine	251.283	17.1999	156.81	1.66361
		Dimethylglycine	59.0595	5.82692	82.6554	6.94921	79.6446	9.37734	84.5229	5.18317	90.8939	7.24276	92.3206	1.72071	94.197	2.00897	94.6994	5.07541	67.6156	6.6498	85.1958	3.27954	37.274	5.11262	34.4247	2.47624	65.1887	7.00627	56.2137	9.56855	70.0461	9.14085	47.7622	3.24675	67.8114	3.86715	33.2744	4.86752	80.3446	4.02632	27.7805	2.64251			Dimethylglycine	437.806	16.0876	204.822	10.9322
	BCAA Degr.	3-Methyl-2-oxobutanoate	50.5926	7.89604	80.7283	2.40851	52.0579	13.0907	59.2936	6.82838	59.9576	1.39632	62.4715	3.65968	65.9982	4.29559	61.4335	3.47866	87.0172	2.67657	65.4384	9.84	57.4921	5.29558	88.1268	10.0591	64.0665	7.3935	77.6428	1.39422	60.7502	10.1166	59.8876	8.61674	72.7428	7.60393	78.89	8.05374	81.677	16.2742	66.1074	5.06396		BCAA Degr.	3-Methyl-2-oxobutanoate	106.03	27.1091	81.4305	3.24236
		3-Methyl-2-oxopentanoate	44.026	4.05743	49.2102	5.79742	50.1843	14.6035	59.052	14.8683	89.0443	9.72104	79.6388	6.40962	74.0478	4.2325	74.2811	3.37895	48.5745	5.22878	61.5662	10.7751	62.0542	2.44003	61.7437	2.99714	54.6821	4.58855	77.7898	7.61323	71.0188	5.32026	88.9795	7.96268	60.8376	7.51824	64.2559	5.17252	56.5623	6.2006	49.7966	4.97593			3-Methyl-2-oxopentanoate	1780.16	192.336	1712.29	103.103
		4-Methyl-2-oxopentanoate	51.6426	6.1852	60.1808	4.739	56.2425	16.705	69.7048	18.3004	92.3954	7.71824	85.2494	6.53099	79.0015	2.2375	81.0978	9.20729	53.6079	7.11368	65.3582	11.5922	71.1472	1.23348	73.0013	3.78143	60.1261	3.80169	89.1255	5.63469	75.8663	6.04183	94.6302	3.80632	63.6193	9.74979	63.1401	6.98284	57.9357	4.4511	47.9007	4.68212			4-Methyl-2-oxopentanoate	2076.25	132.396	1522.62	41.8617
	AA Deriv.	Carnitine	48.2312	2.49645	53.5014	1.03752	62.2199	7.17422	71.5584	8.96569	94.6571	5.07703	78.5195	5.17544	95.8773	2.67662	88.7007	9.48924	85.7339	6.3554	83.245	3.64909	43.4399	4.4412	45.6803	2.94571	51.2105	3.61262	66.0304	6.75619	78.135	3.84813	82.2753	4.65544	72.9363	2.41291	65.6035	10.0262	94.4251	2.04104	81.3114	7.88977		AA Deriv.	Carnitine	84.7748	5.70276	117.765	4.29057
		Choline	43.6929	2.93057	34.9921	2.91236	44.7964	4.79574	38.654	4.8432	61.154	5.23269	41.7924	1.6923	56.0325	1.67392	44.5041	1.93863	60.0568	6.7899	47.554	0.738795	53.2851	7.33961	49.1282	4.34243	68.3931	3.14196	74.8254	1.66333	91.6246	10.2932	87.9228	4.69087	72.947	3.77435	83.9283	14.2692	78.8274	4.50149	93.1204	0.664141			Choline	77.6574	5.96602	132.229	6.12568
		GABA	59.0595	5.82692	82.6554	6.94921	79.6446	9.37734	84.5229	5.18317	90.8939	7.24276	92.3206	1.72071	94.197	2.00897	94.6994	5.07541	67.6156	6.6498	85.1958	3.27954	37.274	5.11262	34.4247	2.47624	65.1887	7.00627	56.2137	9.56855	70.0461	9.14085	47.7622	3.24675	67.8114	3.86715	33.2744	4.86752	80.3446	4.02632	27.7805	2.64251			GABA	437.806	16.0876	204.822	10.9322
		Phenylpyruvate	50.0939	4.72506	54.8182	10.5338	58.2927	6.20868	43.3555	9.78919	61.942	14.0034	48.4797	7.50345	64.9105	10.0008	60.3921	6.88381	58.8172	5.4486	64.2977	4.99955	80.9008	1.12768	69.2906	6.87611	85.5393	2.08131	73.04	5.66954	84.6986	10.891	88.2344	8.35211	81.9347	5.91291	75.5826	7.07956	91.542	7.94917	84.1461	8.64473			Phenylpyruvate	12.1136	1.86035	52.1084	11.9589
	Glycolysis	Hexose-P	74.884	6.65426	65.991	6.44122	85.6924	11.3685	81.7045	1.00848	81.5659	4.28883	61.4927	4.28079	58.7225	3.27889	62.7649	8.79243	48.5041	2.65278	52.1129	1.28317	86.236	7.20323	98.3018	2.00493	92.06	5.65081	83.5797	2.64587	94.3329	1.25611	92.5395	1.29744	72.4593	2.85201	87.4483	8.70137	72.8119	7.65645	65.7378	7.43881		Glycolysis	Hexose-P	248.945	75.5356	673.572	54.6934
		Fructose-1,6-P2	14.8698	1.79819	8.75396	3.90185	26.4901	4.34795	29.527	0.404066	21.2738	1.82169	17.2111	3.44969	15.7421	2.87157	17.8033	3.8457	11.8384	1.54609	17.0212	1.37316	78.2816	23.2254	89.4059	11.1623	49.9048	5.73259	50.1932	1.70441	43.2339	6.02256	40.9169	3.31464	29.473	1.89332	49.1019	8.05521	22.1805	2.53508	33.6328	5.49705			Fructose-1,6-P2	34.6443	48.9945	513.193	211.409
		Dihydroxyacetone-P	27.3839	3.48838	27.8188	3.30285	28.7349	5.78626	37.8263	7.79727	31.2768	3.26116	20.0678	2.01185	25.1562	2.89511	24.6698	5.48227	21.8762	3.61398	21.4175	0.761569	86.4118	13.3067	92.8989	9.56622	58.3451	7.73101	54.6271	4.16337	62.4344	5.56632	39.1002	2.45027	48.3527	4.55828	43.4239	2.80412	48.9443	6.15008	33.2326	5.57642			Dihydroxyacetone-P	26.5883	37.6016	#DIV/0!	#DIV/0!
		Glyceral/-on-P	26.0033	3.52041	25.4742	2.82365	27.3987	5.83883	36.896	7.31445	29.6332	3.48507	19.5371	2.23307	23.8386	3.04501	24.4371	5.68449	20.7511	3.28253	20.9014	0.778887	85.6186	13.2584	91.4341	10.722	57.2653	8.14614	56.698	4.48154	61.6165	5.90668	40.5147	2.53824	47.7467	4.56882	45.0842	3.76597	48.1943	6.1475	34.7718	5.93166			Glyceral/-on-P	39.9357	56.4776	#DIV/0!	#DIV/0!
		3-Phosphoglycerate	41.646	8.04169	36.8009	6.05588	49.3255	12.5552	74.1853	7.78318	61.3585	6.22208	59.0264	4.25348	56.8903	4.51696	83.1193	12.1935	40.8978	5.44929	83.6881	11.2692	57.9953	1.39873	58.8462	9.70186	65.8135	9.56447	78.1555	4.65182	87.0505	9.59982	70.9698	3.38482	78.8072	8.45913	83.6262	8.31661	73.008	16.0895	68.4936	15.5435			3-Phosphoglycerate	#DIV/0!	#DIV/0!	419.863	593.775
		Phosphoenolpyruvate	46.6637	6.73037	63.7928	6.73256	52.497	9.87646	86.1923	13.0287	75.1811	8.4367	51.3581	2.58591	58.9592	4.39148	66.5001	6.58504	45.9608	10.8977	62.7283	3.18344	56.2885	3.49861	62.113	5.8216	68.4735	9.26238	59.2913	2.62984	88.4338	8.29131	46.1456	3.6656	79.1525	10.0469	57.9716	4.87791	83.5663	16.0907	46.4023	10.4052			Phosphoenolpyruvate	#DIV/0!	#DIV/0!	#DIV/0!	#DIV/0!
		Lactate	60.8926	6.06727	64.9723	4.88146	64.5031	8.03812	60.3586	2.44036	79.9217	3.12794	60.9032	6.98876	68.6368	2.97633	60.7379	6.87442	57.2362	1.72319	51.8017	0.993663	68.4511	5.17496	52.2018	1.32533	74.3866	0.456141	68.3823	1.9326	89.0181	6.30018	91.3074	6.16995	93.8012	4.71271	84.0259	7.16054	84.0137	5.83122	73.5565	1.18835			Lactate	141.914	3.75004	172.381	4.60826
		Pyruvate	60.6635	9.65226	67.7184	5.67423	71.9217	13.0332	65.6441	3.79887	80.2234	14.2396	81.6805	2.82351	74.6777	5.81547	91.6528	7.97307	49.8544	7.02861	69.1231	9.46759	67.3613	6.80069	72.8101	2.64927	61.7222	3.25808	64.2157	8.19584	77.4589	13.6796	86.9937	6.19492	78.5108	12.2119	85.9635	4.80756	74.8747	12.849	78.8923	5.38651			Pyruvate	1278.7	102.199	1683.9	51.7546
	PPW	Gluconate	49.7984	1.19067	37.4033	0.821407	50.5495	0.557476	56.0947	5.58743	49.4631	1.0201	49.5919	3.45701	45.498	0.904769	42.8079	4.33419	39.649	3.57023	45.3855	1.22885	56.8525	2.69948	45.0254	1.15814	79.861	4.98243	93.6613	4.70588	94.0394	5.37412	95.5571	2.79803	86.2034	2.13081	72.9839	9.33506	85.1299	2.94122	75.1284	2.62254		PPW	Gluconate	70.0598	5.14818	97.9354	1.05485
		Phosphogluconate	50.6092	10.6215	43.085	11.6103	80.8049	13.1169	85.8421	17.9494	78.616	5.88988	67.4551	7.13172	67.7001	2.28436	72.1561	10.1409	39.9523	4.24174	70.8013	17.881	75.4438	4.27172	80.3899	6.78681	71.7367	3.14701	77.4279	4.05327	88.1246	11.4162	93.2342	4.53898	72.7837	6.09345	94.324	4.16699	76.4389	7.34865	78.5836	9.96635			Phosphogluconate	#DIV/0!	#DIV/0!	0	0
		Pentose-5-P	55.1566	3.18909	69.9491	6.75343	56.0424	11.2439	82.4633	6.46253	67.1	4.00494	60.3278	6.97008	59.0615	3.32483	57.2068	2.87446	57.0205	10.0272	50.2385	5.31728	82.5769	8.11385	96.0568	3.85506	73.7851	3.69693	73.7061	3.01033	94.7271	4.13906	69.9649	2.65412	73.2273	4.28654	61.8932	5.35242	75.0832	5.4995	61.5753	1.79786			Pentose-5-P	171.627	10.7711	226.764	24.047
		dRibose-P	48.5194	5.30593	37.7872	7.36694	60.5883	4.28141	67.0474	11.6971	68.6933	9.52572	73.0717	2.08576	72.6622	1.67812	70.2137	2.32709	82.2832	5.76884	76.6199	3.50759	64.916	3.12249	61.1831	2.65786	68.1836	1.93793	93.474	5.77492	82.065	4.24087	81.2798	4.95075	73.455	10.2206	82.3663	3.99891	92.7093	5.82445	82.2815	2.16389			dRibose-P	9.8027	3.47728	35.5709	6.10563
		PRPP	57.6548	8.85621	23.9042	6.63837	50.0767	2.35788	12.0581	3.53904	86.7976	9.38014	59.6578	7.85254	90.4668	6.86947	93.8437	4.95709	71.6978	10.7352	60.4762	0.631572	37.9936	1.78957	17.1977	5.45928	47.4491	12.8107	51.8926	20.5269	57.9372	6.8211	58.6575	13.6152	80.9055	8.84845	28.6318	2.96208	54.869	5.84562	28.841	10.2904			PRPP	#DIV/0!	#DIV/0!	#DIV/0!	#DIV/0!
		Erythrose-4-P	91.4583	7.61385	36.4757	1.99499	74.5125	17.0902	78.9646	16.2298	78.1792	18.7179	45.1703	14.678	58.4123	2.78733	72.1448	15.3327	26.1905	4.84808	66.6835	15.8803	51.3191	5.50496	20.8758	8.33598	37.0171	13.4411	31.5351	7.37074	48.1112	6.47574	30.7893	9.20327	39.1734	5.88689	36.1988	11.1416	47.1315	10.662	30.4985	1.76788			Erythrose-4-P	#DIV/0!	#DIV/0!	#DIV/0!	#DIV/0!
	Carbohydrates	NANA	61.148	6.31701	41.6061	6.04754	64.1179	9.34032	82.668	14.22	90.6509	6.62794	80.2911	4.59651	83.3408	2.71974	60.0118	13.0453	83.8814	15.5176	84.0078	12.7505	23.6812	2.05262	10.4068	0.476428	34.5218	1.17284	23.2822	0.360163	47.5579	2.15767	35.1604	2.46243	42.5095	2.65262	34.662	5.12001	57.7544	3.20019	46.2272	2.14609		Carbohydrates	NANA	188.32	6.179	150.351	26.4885
		Glucosamine	21.3767	2.78545	23.2462	3.71411	23.731	4.92467	69.9508	25.1813	75.3713	20.3765	57.7136	6.67163	49.3998	4.60151	35.5727	13.0895	40.1446	19.8936	41.1425	12.3578	26.7524	3.2336	24.4881	1.54061	36.6077	6.03092	66.9426	12.3854	59.9691	17.8791	53.5029	16.9138	35.1415	6.86858	40.6357	7.61083	40.6915	8.1174	26.4846	6.45526			Glucosamine	102.938	9.20434	110.629	7.34245
		Glucosamine-P	44.1739	3.60423	68.2326	7.83702	53.2081	7.99973	87.6385	8.67642	68.6166	4.24159	78.206	2.28573	64.917	3.96093	89.2011	8.35011	66.7166	3.22084	93.7082	4.94903	58.4591	3.17765	77.6052	3.88206	66.5936	1.43781	89.525	3.8175	75.4987	6.56378	96.2015	2.74873	72.283	3.36243	87.6182	3.40789	88.6292	8.39621	96.6659	1.14268			Glucosamine-P	116.27	9.73871	108.331	10.5721
		Glycerate	52.5707	4.70853	61.4717	1.09694	59.8147	5.10768	67.8774	7.03002	67.1652	3.38139	60.8941	3.33627	52.4787	2.12141	68.4652	4.95324	46.4511	1.76699	64.7962	6.40234	76.7346	1.75143	75.9857	1.70634	83.1627	1.93703	87.6159	5.25877	90.2356	8.31949	94.9672	5.21402	75.7368	6.49862	93.7154	4.45506	67.6904	6.02281	88.7085	2.03575			Glycerate	78.5478	3.86719	100.174	2.40681
		Glycerol-3-P	26.8511	3.56319	50.1902	11.9423	25.7846	3.13608	69.142	13.3195	50.0709	6.75248	43.7282	9.09102	40.4022	3.7309	32.8182	9.67487	37.7386	10.8494	31.0921	1.83327	37.038	6.20808	59.493	4.67657	47.3427	2.41606	84.1906	10.8456	78.4568	18.5784	84.1395	12.2979	65.3438	8.62157	50.8401	6.2574	71.9547	5.59801	43.1799	2.46081			Glycerol-3-P	397.817	110.441	134.427	24.5562
		Acetoacetate	74.3786	6.70664	86.7806	9.67396	67.281	4.98035	77.8129	4.79256	62.7939	11.5697	52.9001	5.88442	54.9042	11.2873	49.9954	6.83439	44.212	4.81658	57.6472	10.1232	83.3086	12.8338	73.9133	7.19301	59.0708	4.08328	71.4298	10.8974	73.9171	3.80869	56.5313	13.3063	61.1219	6.11919	60.1237	4.21341	61.1458	2.79696	52.4873	6.21994			Acetoacetate	78.4327	1.95597	108.35	9.16977
		Mevalonate	57.4428	4.14725	70.3267	36.7905	61.2494	2.40372	70.5031	13.7337	77.3046	3.69425	24.0229	7.41684	59.0733	2.99314	12.5452	1.97308	52.5359	4.26986	11.4071	0.826084	69.7202	9.95187	76.7666	10.9483	76.6183	5.78849	34.9297	11.7939	84.0245	3.21272	18.9404	2.58384	83.9619	3.1485	13.3834	0.264724	89.7573	10.5259	9.80829	1.00799			Mevalonate	103.822	4.26333	117.745	9.10146
		Mevalonate-5-P	70.4366	16.0132	91.7889	2.69485	69.4298	13.2438	73.8333	2.31597	73.799	8.4936	58.456	14.209	67.9498	7.0067	73.3035	16.2006	26.6897	5.94416	35.3517	9.27756	96.1117	3.95899	91.678	6.21739	61.2392	10.5476	59.7675	4.49569	50.2289	3.04663	46.8276	5.73804	42.3807	7.43329	26.6967	4.05738	29.8674	4.03913	17.2687	1.68399			Mevalonate-5-P	92.7471	12.9177	93.6168	17.8013
	TCA Cycle	Citrate	52.4878	9.94711	33.1468	6.60611	56.4558	7.46318	63.6536	6.51453	65.483	9.58881	52.6571	3.99654	64.4707	4.08328	63.003	14.9988	45.3978	2.32423	46.7895	5.3396	70.4428	8.5292	56.1344	3.1057	79.9997	3.45862	62.6802	5.50764	82.9966	12.0983	79.7929	11.9075	66.415	4.28228	70.4522	20.9585	60.0624	7.81461	66.3816	3.68166		TCA Cycle	Citrate	80.5579	2.48793	88.4381	6.48058
		Aconitate	59.7818	12.0704	39.4155	2.31593	59.2718	4.27031	53.8896	1.94884	86.1809	12.0612	59.0985	8.58279	80.5595	4.85524	79.518	13.5416	78.2175	13.4915	75.8459	17.4207	89.1149	7.69932	65.8566	6.80907	76.0607	14.9188	50.7581	2.97132	80.0452	12.9052	44.4322	5.80183	73.7082	7.3296	70.6698	3.6329	64.3055	9.9912	52.1149	5.73674			Aconitate	107.832	5.32583	180.09	6.15227
		a-Ketoglutarate	51.7282	9.84269	47.0042	1.68269	67.9517	9.21249	60.2393	5.08467	76.0566	10.3329	69.8219	5.48955	79.1453	3.33607	86.551	9.4505	52.9903	11.7342	63.2333	5.35762	86.6728	14.1715	95.3667	5.91078	64.9284	3.49538	49.103	4.03612	65.3665	17.3298	51.6982	4.24781	52.5705	8.47979	37.0541	2.75661	56.5027	8.13171	45.1462	6.50076			a-Ketoglutarate	345.69	25.6609	477.284	4.04916
		Succinate	24.4458	0.794139	17.749	2.17824	30.3411	5.22339	22.5857	4.39132	43.2604	4.45059	21.919	2.51164	35.2523	0.799633	20.6962	3.94313	24.0435	2.58079	20.6355	2.42694	28.5941	4.17377	19.5249	1.80783	55.9982	4.34831	52.7488	4.08259	93.0529	9.51833	89.363	8.04875	85.1626	7.46197	62.6543	14.1679	67.5619	7.38062	50.0162	0.781604			Succinate	76.4583	4.09883	105.682	5.99355
		Fumarate	35.1022	1.14305	37.6597	1.84267	37.1298	2.23083	31.4683	0.834619	43.1299	1.87218	31.8497	2.5649	47.2638	1.92393	35.1276	2.90245	35.033	3.85199	29.2826	3.97682	49.9138	3.37275	50.9422	2.59067	60.6691	3.41219	58.5556	3.83521	76.4048	3.18981	79.0323	2.08416	92.7488	5.32823	87.2146	10.2515	77.3718	3.78148	87.8328	1.65679			Fumarate	81.878	2.68674	111.686	2.35875
		Malate	15.1215	5.76496	23.9676	0.682559	33.0244	1.70509	30.7219	1.04483	43.7912	4.19118	30.4016	3.50916	46.5698	7.36013	41.8924	7.59309	39.1728	8.61634	38.8633	7.44149	43.4075	6.72392	38.9913	3.13039	55.6382	3.4597	44.0622	2.82431	80.0865	10.041	68.8445	13.4058	90.1863	10.3594	76.531	16.9741	57.3982	11.0324	56.9685	7.56717			Malate	37.7066	1.56739	95.8511	6.44272
	Urea Cycle	Carbamoylphosphate	#DIV/0!	#DIV/0!	#DIV/0!	#DIV/0!	#DIV/0!	#DIV/0!	#DIV/0!	#DIV/0!	#DIV/0!	#DIV/0!	#DIV/0!	#DIV/0!	#DIV/0!	#DIV/0!	#DIV/0!	#DIV/0!	#DIV/0!	#DIV/0!	#DIV/0!	#DIV/0!	#DIV/0!	#DIV/0!	#DIV/0!	#DIV/0!	#DIV/0!	#DIV/0!	#DIV/0!	#DIV/0!	#DIV/0!	#DIV/0!	#DIV/0!	#DIV/0!	#DIV/0!	#DIV/0!	#DIV/0!	#DIV/0!	#DIV/0!	#DIV/0!	#DIV/0!	#DIV/0!		Urea Cycle	Carbamoylphosphate	#DIV/0!	#DIV/0!	#DIV/0!	#DIV/0!
		Citrulline	58.8368	5.07961	79.4463	7.58892	60.6212	6.00573	89.7897	8.2482	90.895	7.01966	79.0413	3.48463	81.1285	2.62153	63.0718	10.5322	70.7986	11.387	60.9154	5.69235	47.7566	2.96343	44.2348	2.78495	53.5446	4.43879	58.8747	5.01935	60.4381	6.14968	51.531	6.28378	49.9151	4.60302	43.054	4.84078	48.2465	3.51822	28.5356	2.14977			Citrulline	185.544	7.08129	104.561	5.55058
		ArgSucc	54.3099	2.52548	71.0376	2.58145	49.8598	3.33937	41.8886	8.02654	45.9952	5.28677	42.7586	2.59503	50.7581	1.66912	41.0678	2.15666	34.0811	3.10783	32.8889	4.71524	62.22	3.32189	62.5767	0.943659	72.101	6.46509	66.2309	4.02747	85.9312	7.12687	92.5303	6.13718	98.3827	1.43404	86.6286	9.15478	72.5165	7.31353	75.9084	6.01945			ArgSucc	208.372	16.9546	106.512	6.9449
		Ornithine	49.1548	5.95046	25.0587	3.80939	25.2261	7.44129	32.1561	2.48471	42.8185	9.57436	22.4514	5.93969	33.9643	0.838795	15.2705	3.33593	29.9401	5.26231	12.3291	0.0598194	41.5842	7.12237	30.4056	3.13333	66.6594	7.69856	55.2178	17.0461	89.1656	8.2521	39.182	1.66981	65.7451	4.80712	93.925	6.21168	55.9236	19.1375	49.0379	2.27165			Ornithine	120.554	3.48324	135.417	11.0522
		N-Acetylornithine	70.1034	3.12405	77.7081	6.18242	73.5197	10.0975	88.2672	8.43887	91.4734	6.25839	70.2074	7.32841	68.6003	1.8893	61.6988	6.59363	59.5769	5.96449	58.253	10.52	84.0189	8.76839	65.1305	1.51398	72.6119	2.6634	69.3782	4.89864	72.4326	8.29789	69.9202	9.04152	62.1697	5.04777	54.4671	3.19328	60.5965	4.3643	43.0316	2.82097			N-Acetylornithine	163.603	5.81716	93.602	5.05256
	Purines	FAICAR	21.8599	7.94519	9.90248	3.02665	28.4348	12.4231	30.5924	11.1842	77.7137	15.0899	30.2458	17.2154	36.8502	6.18849	17.8484	12.4475	16.7818	5.61854	19.8785	6.31855	44.4065	17.9654	5.26977	2.77973	56.6636	4.98454	47.2126	9.17226	81.9787	21.2976	65.8867	24.1269	73.3048	19.609	33.8611	18.193	63.7847	15.9904	16.9772	2.6645		Purines	FAICAR	23.6525	6.72448	167.075	17.1134
		Adenylosuccinate	53.7807	2.13048	27.7065	1.7321	45.8261	3.6277	20.144	7.01613	21.9979	3.39855	13.9268	1.60202	26.6438	1.51173	20.8577	5.31781	19.9797	4.83271	15.8801	3.20512	55.8431	9.65103	30.5313	4.43639	59.6141	7.35306	48.0537	6.31788	54.8084	2.22737	70.8962	2.40526	89.9584	7.3146	73.1003	21.3136	60.7669	4.28545	72.4859	7.09257			Adenylosuccinate	#DIV/0!	#DIV/0!	#DIV/0!	#DIV/0!
		Adenine	51.1254	6.77247	90.2535	13.3072	66.0482	3.2531	65.1294	0.73158	69.9977	2.10978	57.3404	3.30682	68.6566	1.49778	63.3754	5.12786	64.4283	4.50687	63.4432	1.41194	83.1358	7.38989	87.0778	2.70624	80.5121	2.49681	74.1726	0.165689	85.4988	4.9589	80.1639	4.02324	86.5721	2.45454	69.2305	6.37439	92.2523	7.44845	74.3524	3.33359			Adenine	184.764	22.8588	136.346	6.531
		Adenosine	66.4384	0.707707	60.8268	17.9322	73.3073	0.731475	41.1662	5.9861	42.3633	6.82389	31.9548	1.58243	45.2156	1.4349	41.4933	8.57912	53.9273	12.8054	53.0232	9.7073	60.4221	6.26488	36.7711	3.28911	56.9513	6.78014	56.2195	5.60383	62.4396	5.11669	55.7653	3.75068	82.7255	3.6678	54.4278	10.4295	99.1109	1.20942	83.6175	11.5854			Adenosine	146.565	50.3136	54.5166	19.5184
		AMP	91.1526	3.74278	62.568	15.5367	91.0503	6.47806	45.4079	15.0835	40.5664	5.29102	34.1676	2.81024	45.602	0.887509	41.1281	9.16589	67.2997	13.3605	41.0234	5.6524	79.7776	11.9686	40.3786	7.12448	81.9038	6.59477	54.6422	5.32107	59.3852	2.68792	77.7009	7.32071	91.7112	6.2093	73.8533	14.8664	93.7097	4.05575	89.0448	7.89595			AMP	0	0	0	0
		ADP	70.4931	4.70075	60.0106	5.7961	67.0603	9.29312	69.8744	0.93891	50.1972	2.60612	62.6868	2.91946	49.5598	2.50981	69.2468	4.48355	45.6371	2.88933	62.8041	1.03138	89.7148	7.4381	79.5476	11.0823	61.0477	1.21579	73.717	2.58048	57.1463	1.01372	84.9099	0.428141	65.1264	1.92209	90.9924	7.29305	67.0896	4.0082	87.5039	0.981336			ADP	1578.42	1050.73	222.599	314.803
		ATP	58.5536	8.94295	28.7022	11.4916	51.6327	13.1799	66.5918	12.2595	46.2827	1.33844	52.7365	4.6437	37.4772	3.39219	67.4819	5.35276	22.7149	0.331197	50.1031	4.0895	94.8732	5.58271	75.3158	18.2004	45.0348	4.58202	61.5998	6.51595	43.2189	4.75312	66.6559	4.423	45.1558	5.24409	80.918	2.62534	43.5746	6.58202	60.1214	7.81002			ATP	#DIV/0!	#DIV/0!	0	0
		cAMP	#DIV/0!	#DIV/0!	0	0	#DIV/0!	#DIV/0!	0	0	#DIV/0!	#DIV/0!	0	0	#DIV/0!	#DIV/0!	0	0	#DIV/0!	#DIV/0!	0	0	#DIV/0!	#DIV/0!	33.3333	47.1405	#DIV/0!	#DIV/0!	0	0	#DIV/0!	#DIV/0!	0	0	#DIV/0!	#DIV/0!	0	0	#DIV/0!	#DIV/0!	0	0			cAMP	#DIV/0!	#DIV/0!	#DIV/0!	#DIV/0!
		dAdenosine	44.6658	9.63398	61.6182	27.9354	21.313	15.5828	21.7374	9.66888	38.0743	44.1714	4.28808	1.94608	8.88032	12.5587	6.13444	1.37778	21.9219	16.0429	3.3271	2.41667	18.4885	26.1467	6.59713	0.311669	8.17287	11.5582	5.57375	3.47681	25.5923	18.109	0.975503	1.37957	23.3468	16.9173	1.42041	1.15983	0	0	0.917159	0.66823			dAdenosine	#DIV/0!	#DIV/0!	2105.73	241.491
		dAMP	33.598	9.71428	49.7291	36.3463	28.3403	12.7918	8.98238	12.703	2.13501	1.86874	2.02936	1.5379	0	0	0.735528	1.04019	2.0059	1.95246	0.719459	1.01747	44.9947	14.7739	11.5107	5.33	96.0533	3.52594	77.8507	19.7165	52.5041	16.1868	65.0066	7.21352	39.9197	7.4934	22.9733	15.695	33.9424	9.70873	12.1048	6.00881			dAMP	#DIV/0!	#DIV/0!	#DIV/0!	#DIV/0!
		dADP	0	0	#DIV/0!	#DIV/0!	0	0	#DIV/0!	#DIV/0!	0	0	#DIV/0!	#DIV/0!	0	0	#DIV/0!	#DIV/0!	0	0	#DIV/0!	#DIV/0!	38.4366	14.8029	#DIV/0!	#DIV/0!	53.8547	32.7329	#DIV/0!	#DIV/0!	22.3163	31.56	#DIV/0!	#DIV/0!	0	0	#DIV/0!	#DIV/0!	0	0	#DIV/0!	#DIV/0!			dADP	#DIV/0!	#DIV/0!	#DIV/0!	#DIV/0!
		dATP	5.13286	3.65579	0	0	6.19195	4.58653	52.4164	40.9676	0	0	12.1727	17.2148	0	0	0	0	0	0	0	0	59.7463	29.2815	28.0827	39.7149	8.79425	6.26881	28.9667	40.9652	4.28148	6.05492	36.0863	25.669	0	0	15.0403	21.2702	0	0	0	0			dATP	#DIV/0!	#DIV/0!	#DIV/0!	#DIV/0!
		Guanine	65.5408	15.3873	68.03	25.1559	59.6401	9.91219	30.785	5.33501	28.6057	8.24331	17.6811	2.29946	26.308	3.22914	13.8317	3.75483	22.4867	2.07335	12.1063	1.03801	48.9379	5.57308	44.5371	6.92761	85.52	13.2478	72.9152	4.01919	83.1932	2.84602	87.768	13.0434	76.5716	7.93926	44.8187	10.6937	58.6167	4.98542	41.5214	3.04233			Guanine	2226.08	624.573	369.808	50.8492
		Guanosine	42.1709	1.87898	46.3692	9.58823	47.1009	11.6704	28.8536	5.48818	33.1895	6.32973	23.3053	5.27236	28.6613	3.71012	20.0454	8.67054	34.5372	7.19283	20.6986	1.08259	34.0076	2.13403	23.0627	7.26372	58.046	6.35059	55.6376	5.30165	92.3476	6.00249	87.9774	8.62614	83.1029	8.64411	45.5654	11.3662	88.3026	4.61856	58.521	3.73694			Guanosine	0	0	#DIV/0!	#DIV/0!
		GMP	43.4343	1.18989	41.9586	13.9309	49.1305	6.8684	26.4436	10.5044	31.0071	5.40575	25.4665	2.70963	31.5721	2.03218	20.0511	3.99167	40.4831	7.05625	22.2454	1.36007	34.3547	3.8245	19.5054	4.61132	63.2605	7.95587	52.8417	2.92542	79.8675	3.13155	93.3809	7.83327	82.6796	5.29357	55.9382	14.5669	94.8206	4.07487	75.0714	13.0264			GMP	#DIV/0!	#DIV/0!	#DIV/0!	#DIV/0!
		GDP	53.4476	5.67654	43.2533	8.55098	53.618	7.61611	54.8305	0.345699	56.9985	3.41248	52.2637	4.48134	54.5246	4.69824	66.2242	4.5789	46.7638	3.75512	62.1674	2.42887	92.0241	7.31513	70.236	8.95074	65.8175	2.28094	72.7035	3.14516	68.8624	2.73727	85.2198	1.16538	66.8545	1.02526	92.2727	5.66191	67.2797	4.86195	90.3722	4.9532			GDP	0	0	#DIV/0!	#DIV/0!
		GTP	49.936	7.97423	12.2653	9.46457	40.3177	13.3711	62.2828	11.1758	44.1596	0.420137	44.4277	6.89106	39.949	3.57388	73.5532	4.72199	18.8261	0.450492	57.1871	5.57816	92.1858	6.47845	63.4464	22.4404	37.0846	4.15088	61.0052	6.39883	43.0001	3.73124	64.1399	4.61885	38.4075	3.96394	89.1891	7.90294	38.234	6.61106	65.6018	15.4134			GTP	#DIV/0!	#DIV/0!	#DIV/0!	#DIV/0!
		Inosine	25.1793	5.00608	67.5954	7.06537	22.6366	5.65479	41.5675	3.46588	30.4759	5.18666	27.1321	9.05432	19.5521	0.460704	12.2687	2.19479	29.7354	9.96841	18.7895	2.39434	37.0594	9.22835	60.9765	9.8255	54.1137	7.22297	67.4728	9.70413	96.864	2.45659	88.3677	10.1646	66.4252	8.09775	62.0001	18.2427	82.0532	6.24792	60.6919	1.17797			Inosine	2169.17	1497.32	0	0
		dInosine	14.2759	2.31303	77.394	5.84403	7.01068	1.84016	32.1106	2.15081	2.00291	0.588908	4.15191	2.08647	1.00799	0.641548	1.07766	0.921845	1.25162	0.603904	0.879562	0.709681	33.6165	4.20644	70.6816	13.1905	72.2368	14.1643	88.1483	10.1467	96.2467	4.91498	72.8397	10.7038	29.6496	3.87808	32.1824	14.9016	32.6023	4.88576	8.35916	1.12423			dInosine	146.758	207.547	0	0
		IMP	30.8384	3.01259	41.714	8.35523	28.0471	6.21687	27.3256	7.16403	31.938	7.82545	23.7233	4.63039	29.3523	0.551367	17.5786	1.4996	35.316	14.2082	20.8657	2.14075	67.8934	11.0948	65.3313	7.53953	88.9683	7.56024	87.8768	3.52763	97.7654	2.57822	90.9387	7.25132	80.5254	10.976	79.3708	22.2498	88.441	2.96068	83.9357	5.62258			IMP	0	0	#DIV/0!	#DIV/0!
		Hypoxanthine	36.8609	0.992546	74.5679	6.92874	37.7194	3.69151	63.3705	0.301842	42.7182	3.01745	48.9629	12.1583	28.6492	0.411583	18.6566	4.27973	39.4457	7.12357	28.2758	3.045	47.8958	5.80354	76.5482	7.30364	67.1901	5.54896	81.0608	5.9223	93.9198	4.57713	92.4498	6.52835	68.0745	6.42976	79.4175	16.9281	80.7471	3.60097	73.1551	2.14465			Hypoxanthine	4.89636	1.08485	4.61445	2.4489
		Xanthine	39.7071	3.38003	74.3569	1.12488	43.4809	2.06095	75.5156	5.08562	56.7997	2.47486	75.7167	5.16826	52.228	1.49103	51.1456	6.87838	60.5637	5.88648	53.8237	6.13154	41.0159	2.46813	49.8369	2.50686	48.9602	1.55022	59.3468	2.70852	78.9861	8.10539	85.6727	10.0669	70.6929	3.75881	82.1288	13.5452	92.224	5.69679	65.11	4.46285			Xanthine	115.974	10.1451	130.2	2.35082
		Xanthosine	49.9352	7.26471	58.138	4.68475	41.948	6.49576	59.7078	7.22807	72.5612	5.16332	54.3483	7.11954	47.1754	0.592072	39.8045	2.66768	50.717	8.02897	39.8966	8.2226	51.9009	8.38456	48.6007	4.34392	68.3901	6.61605	68.0421	5.73145	94.1028	4.26035	86.7114	9.43264	77.1063	2.63193	62.1053	6.98703	76.3895	3.5587	47.4035	6.11235			Xanthosine	131.258	30.7248	103.227	7.52269
		XMP	32.2448	8.94976	55.0467	3.08124	26.0291	3.17732	47.1474	2.16319	38.2517	2.985	51.6803	3.68498	26.1126	4.86456	29.5365	4.90876	34.1607	6.30105	53.5082	15.7004	83.3593	17.259	68.7623	4.22287	68.4514	9.28263	83.3818	11.8351	77.2874	14.3456	57.2642	6.19095	57.3547	3.36724	54.3679	2.13077	69.7953	12.3386	58.4128	4.16414			XMP	#DIV/0!	#DIV/0!	#DIV/0!	#DIV/0!
		Uric Acid	43.2146	2.82085	24.5089	3.99376	29.3849	8.23166	43.7648	6.67662	9.85071	5.18213	39.3991	4.69881	1.72938	0.173474	31.6567	5.09558	10.5723	12.8026	23.0067	2.23683	89.439	10.0309	40.6015	1.62227	82.5967	13.4484	80.6127	9.8877	52.0348	6.84538	95.9072	3.9702	23.0453	1.55545	78.5573	4.1295	11.7648	1.0396	62.4101	7.48534			Uric Acid	31.8975	3.37936	89.3592	7.38749
	Pyrimidines	Carbamoylaspartate	60.8868	6.06585	43.7403	14.9787	91.8245	6.18219	91.4843	8.04288	27.7442	20.2514	30.079	6.84336	18.0458	4.04046	40.8958	6.78861	8.89324	1.45061	31.5143	0.728155	6.99324	3.46807	11.1635	1.6317	21.5956	9.7554	62.043	24.4504	22.3097	15.5361	35.4233	7.82404	22.79	8.01557	10.0349	4.1072	29.0121	10.2886	10.9502	1.2256		Pyrimidines	Carbamoylaspartate	101.947	5.34903	116.673	4.40119
		Dihydroorotate	29.715	19.6806	14.3342	10.4175	33.4396	6.64206	16.0389	10.6512	12.5416	4.06916	10.1645	3.19169	9.78056	7.07491	17.629	10.9393	24.14	3.16693	10.4783	5.5718	62.3587	10.1142	9.93544	1.79688	49.599	33.6166	56.7948	30.6216	62.0567	31.6264	45.0695	12.5337	54.9321	32.9582	35.4068	4.86279	48.112	14.4454	31.8809	6.68793			Dihydroorotate	13.1209	10.1413	9.8036	4.87029
		Orotate	#DIV/0!	#DIV/0!	#DIV/0!	#DIV/0!	#DIV/0!	#DIV/0!	#DIV/0!	#DIV/0!	#DIV/0!	#DIV/0!	#DIV/0!	#DIV/0!	#DIV/0!	#DIV/0!	#DIV/0!	#DIV/0!	#DIV/0!	#DIV/0!	#DIV/0!	#DIV/0!	#DIV/0!	#DIV/0!	#DIV/0!	#DIV/0!	#DIV/0!	#DIV/0!	#DIV/0!	#DIV/0!	#DIV/0!	#DIV/0!	#DIV/0!	#DIV/0!	#DIV/0!	#DIV/0!	#DIV/0!	#DIV/0!	#DIV/0!	#DIV/0!	#DIV/0!	#DIV/0!			Orotate	#DIV/0!	#DIV/0!	#DIV/0!	#DIV/0!
		Uracil	34.6337	1.56287	63.8134	7.66075	41.2627	2.77652	41.0072	6.01219	55.2597	4.99212	38.4699	6.04458	48.3242	1.64602	33.934	4.00741	62.9412	8.23444	35.4128	3.5452	43.9189	3.99923	58.4188	6.22971	69.3037	6.42428	72.8545	3.08009	95.1299	5.35532	93.2022	4.80828	79.7602	7.63213	77.646	12.4302	93.984	3.46504	70.4912	7.14676			Uracil	121.67	2.91795	133.821	1.29141
		Uridine	28.0687	0.322871	34.6272	12.3698	33.4564	4.12396	23.0005	3.78101	36.8146	6.50753	20.2405	3.25946	33.9028	1.43712	22.6606	3.69345	51.2095	10.0477	28.4818	3.68027	29.6585	4.28966	20.418	4.57716	56.9898	10.0862	65.0522	9.5348	89.347	5.31538	85.4421	11.9021	72.9301	4.64011	45.3213	8.02444	91.8801	6.67943	66.5929	12.419			Uridine	15.7645	0.361909	17.2827	2.01083
		dUridine	52.1608	6.54089	44.034	10.2882	27.594	2.90069	13.6208	6.19025	20.2231	2.67306	4.30379	1.49358	10.4738	1.55608	3.9337	1.6395	9.42878	3.08468	7.91686	0.42663	79.9945	4.60183	86.4205	5.94168	87.2214	5.15609	95.507	4.16565	94.1353	4.17092	89.3	5.16506	67.485	3.76819	69.0992	8.47497	49.2114	1.38587	49.3882	0.979331			dUridine	72.8718	6.48944	120.587	2.68826
		UMP	55.1535	3.5576	49.9568	15.7138	63.3142	9.02774	34.6036	14.3652	40.9169	9.57401	32.936	4.54697	42.4973	2.64652	34.6942	8.7427	64.1803	12.4769	32.0175	3.49255	57.4387	8.45178	28.5508	6.44908	81.3814	10.3013	59.8909	12.3033	67.722	6.91615	70.9247	9.15812	83.7308	11.5083	57.427	13.7814	87.2192	1.53663	81.2164	13.3224			UMP	188.838	21.6252	82.1536	116.183
		UDP	59.4903	2.63248	51.8509	5.51743	58.6895	9.35636	63.1178	1.4901	67.1777	4.84085	70.6802	4.5772	71.5649	2.78461	89.8713	5.24326	70.8077	5.58979	81.0844	2.18326	91.7795	5.83929	71.2662	9.013	68.6263	0.898284	76.9753	8.38229	66.2367	0.876766	80.6902	4.51899	70.8678	3.18207	87.094	4.65129	77.1109	6.52561	93.8614	5.59296			UDP	952.737	1347.37	47.9909	67.8695
		UTP	41.8708	7.34255	21.324	11.011	41.62	10.7711	58.9324	12.0284	63.4504	5.98247	56.0717	8.31239	48.2466	3.88787	85.598	8.19949	29.6107	0.655731	55.1524	7.85162	94.6589	5.58139	75.4337	17.9678	54.1312	5.51551	75.3554	4.58595	52.2519	5.36425	74.5553	3.19792	52.2116	3.70403	93.1756	2.25199	50.4867	9.75591	66.2836	8.84492			UTP	#DIV/0!	#DIV/0!	#DIV/0!	#DIV/0!
		dUMP	28.9685	6.14448	88.2081	14.6887	26.9268	5.55018	68.5251	16.6164	49.6243	6.59166	27.608	6.85067	60.7593	4.13152	31.7297	0.589797	54.9806	1.19154	24.8789	8.33711	29.066	2.27298	70.1054	10.2772	27.3065	3.58842	34.5002	2.13841	78.0323	6.39303	52.2505	5.16197	92.733	3.20763	50.6539	4.83603	93.8722	4.66381	49.0965	8.22016			dUMP	15000	1529.75	1847.29	304.493
		dUDP	0	0	#DIV/0!	#DIV/0!	0	0	#DIV/0!	#DIV/0!	0	0	#DIV/0!	#DIV/0!	0	0	#DIV/0!	#DIV/0!	0	0	#DIV/0!	#DIV/0!	0	0	#DIV/0!	#DIV/0!	0	0	#DIV/0!	#DIV/0!	33.3333	47.1405	#DIV/0!	#DIV/0!	0	0	#DIV/0!	#DIV/0!	0	0	#DIV/0!	#DIV/0!			dUDP	#DIV/0!	#DIV/0!	#DIV/0!	#DIV/0!
		dUTP	0	0	33.3333	47.1405	0	0	0	0	27.9616	39.5437	0	0	0	0	0	0	0	0	0	0	28.3255	40.0583	0	0	0	0	0	0	33.3333	47.1405	0	0	29.2527	41.3696	0	0	0	0	0	0			dUTP	#DIV/0!	#DIV/0!	#DIV/0!	#DIV/0!
		UDP-Glc	55.0374	2.55467	66.2681	3.28858	61.3649	4.23586	68.5388	1.25269	87.5798	8.814	85.3868	5.76307	85.8829	1.35132	92.6871	6.40958	80.8032	4.33849	74.2188	1.41972	58.7102	5.60076	56.1548	3.64785	63.0033	7.26531	72.4875	9.0403	64.1248	2.97547	83.6793	4.72027	71.6083	4.81149	55.1295	4.91357	80.5401	5.03771	66.8584	4.5392			UDP-Glc	#DIV/0!	#DIV/0!	0	0
		UDP-GlcNAc	21.7561	0.496121	24.1358	0.816398	27.4596	1.50862	28.129	0.736311	37.2432	2.66763	34.6138	2.4438	33.3176	0.585849	31.8395	1.09991	52.9243	5.34452	55.0936	0.754865	20.0046	2.66162	21.4511	1.76399	40.5912	2.84496	39.3456	1.30151	63.6185	4.30832	76.4203	2.942	65.4359	2.23403	64.329	6.26447	94.6418	6.24431	91.3002	6.15427			UDP-GlcNAc	#DIV/0!	#DIV/0!	0	0
		UDP-Glucuronate	34.1155	1.74401	19.8282	3.41892	39.5868	6.04377	25.7511	1.38988	32.8595	1.50425	23.7616	1.05286	33.8448	1.00887	22.1922	2.16838	27.8442	6.13596	25.3477	1.14342	41.4849	3.87806	28.3957	4.43611	62.9256	5.56749	59.9446	5.10247	79.7185	4.19752	84.0474	3.09764	72.4911	3.29024	60.9217	10.99	96.4256	2.81833	88.8736	8.09039			UDP-Glucuronate	#DIV/0!	#DIV/0!	#DIV/0!	#DIV/0!
		Cytosine	57.789	5.16288	42.8862	11.668	56.3754	4.69359	29.9787	4.50142	53.7248	7.54723	36.8541	1.61167	55.4289	1.84898	34.3606	3.62146	56.939	5.96198	45.0069	4.26532	65.0596	7.61249	29.6885	3.65696	70.42	7.01916	78.3689	6.01209	82.9278	2.80714	68.131	6.24462	78.9766	0.939381	54.6591	8.59352	96.0216	4.59729	81.1837	13.345			Cytosine	24.7031	1.84563	16.4624	1.41979
		Cytidine	53.8846	5.90345	44.4447	13.2956	51.7828	4.15286	29.2506	4.94935	50.4933	6.60204	35.1342	2.48714	52.6048	2.75194	32.9777	4.97849	55.1064	5.48766	44.2722	4.06209	62.3167	7.79146	29.0417	3.65262	66.9984	7.25643	78.7352	6.12917	80.1356	3.51371	67.536	6.59001	75.0943	1.71051	52.7125	8.60594	95.8664	3.9283	80.157	14.0315			Cytidine	23.6018	3.32598	9.62032	1.53573
		CMP	57.1965	2.89838	38.4849	9.4345	57.0448	8.36092	25.0982	6.18158	36.5081	7.58645	24.9825	1.8588	39.2187	1.91792	28.2982	3.9911	51.5357	8.13507	38.3209	2.83505	59.1452	6.98127	27.7196	5.61253	78.1535	11.5863	55.4536	8.62598	71.7603	2.41974	75.3407	6.54614	85.8823	5.80539	52.9803	12.9517	96.0372	2.87307	84.337	11.0832			CMP	#DIV/0!	#DIV/0!	#DIV/0!	#DIV/0!
		CDP	28.3342	37.1235	71.7926	28.3319	46.4054	14.7422	13.1126	15.9127	38.1822	3.40103	18.1199	7.83476	10.2952	14.5596	24.7991	13.0015	69.5234	29.8245	32.9204	3.16806	18.2515	19.1853	23.6492	8.35832	33.4099	15.859	33.4977	11.4269	13.9585	19.7403	6.20528	6.14386	31.4701	20.6263	28.847	6.60599	25.4313	14.6051	17.1888	11.9904			CDP	#DIV/0!	#DIV/0!	#DIV/0!	#DIV/0!
		CTP	35.8219	10.4782	16.7902	9.53966	34.0375	10.0445	43.6238	6.52654	44.1315	4.81001	39.3812	7.38417	34.0479	3.45396	60.0352	5.20306	15.393	2.41416	41.663	4.00148	93.2033	8.44792	76.8885	17.9879	42.2598	3.41452	59.9432	5.65228	38.5657	5.39309	64.4854	4.95319	40.8037	4.25774	72.8252	3.37347	35.272	7.91645	58.695	7.29741			CTP	#DIV/0!	#DIV/0!	#DIV/0!	#DIV/0!
		dCytidine	66.313	22.2547	82.6063	12.7168	33.9797	10.8752	63.7081	14.6244	39.1424	20.3093	21.0551	3.29723	9.76837	1.6353	10.9745	1.41711	9.46409	1.22671	9.51193	1.97817	45.6684	15.1894	43.7523	7.73705	53.0083	3.53582	71.5353	10.0797	77.5091	9.12647	68.4349	5.15521	52.72	10.2346	51.6608	7.47573	81.059	18.2689	31.4509	3.80876			dCytidine	1189.32	115.332	212.214	21.9127
		dCMP	7.73649	10.941	33.3333	47.1405	6.74305	9.53611	29.7388	31.3541	0	0	0	0	5.88397	8.32119	0	0	24.8853	23.4341	5.72104	8.09077	23.6438	0.559847	5.26282	7.44275	58.8418	42.6142	26.4286	18.6924	85.5262	10.5115	8.0299	6.64595	32.2283	26.1487	5.58016	7.89154	50.0634	35.4692	36.8807	1.37539			dCMP	1986.6	478.145	27.3733	13.797
		dCDP	#DIV/0!	#DIV/0!	0	0	#DIV/0!	#DIV/0!	0	0	#DIV/0!	#DIV/0!	0	0	#DIV/0!	#DIV/0!	33.3333	47.1405	#DIV/0!	#DIV/0!	0	0	#DIV/0!	#DIV/0!	0	0	#DIV/0!	#DIV/0!	0	0	#DIV/0!	#DIV/0!	0	0	#DIV/0!	#DIV/0!	0	0	#DIV/0!	#DIV/0!	0	0			dCDP	#DIV/0!	#DIV/0!	#DIV/0!	#DIV/0!
		dCTP	33.6655	2.24709	68.3164	19.6499	60.401	3.75605	52.2062	12.3904	31.6389	8.16234	51.4163	28.7382	57.3616	19.6918	67.52	20.2143	78.8719	8.97096	84.3992	29.7531	45.09	19.7212	52.1767	26.5666	36.0022	9.8225	55.105	8.54775	44.633	9.97144	79.018	22.1264	49.6321	29.3608	86.1882	10.301	53.9072	32.7804	59.9949	4.59666			dCTP	30.6151	43.2963	#DIV/0!	#DIV/0!
		Thymine	62.2059	2.74041	81.1647	14.3963	64.9473	1.75571	34.637	12.9323	49.5386	3.51756	25.7468	3.83398	45.8439	3.69887	22.5049	3.34048	44.5538	9.03551	18.6758	2.50506	67.1428	8.26658	55.407	6.00754	94.2476	2.97459	42.4634	2.26548	81.8078	11.7048	54.357	1.62438	97.8865	2.12909	51.6097	10.7705	84.1986	3.69009	32.4967	4.25275			Thymine	32.487	6.20165	121.951	27.2133
		dThymidine	42.6285	1.2094	62.9866	17.5475	38.8077	4.00089	24.1992	4.58383	26.5218	5.00866	9.45143	3.40705	20.6218	0.233039	6.91839	0.989235	16.5959	6.05735	6.0757	1.04082	48.9619	7.5807	39.2831	4.0723	84.7162	8.97525	88.2435	4.58346	96.4846	4.74925	94.7851	5.26911	71.5582	6.59666	57.5276	9.79121	60.6123	5.57717	38.0988	2.90847			dThymidine	18.5399	0.983743	25.0671	2.72256
		dTMP	86.0657	6.84342	66.616	25.8826	79.5612	14.8097	34.2416	17.5109	22.9594	4.46155	14.1128	2.75709	19.0563	1.57678	12.6123	2.16752	16.8519	3.45712	6.80042	1.89674	73.4899	12.4559	28.571	6.52653	82.4341	11.8284	59.9696	11.1738	46.1757	1.90974	54.664	7.9086	45.4976	6.71522	34.0065	9.81297	35.5154	5.20091	25.5859	5.64724			dTMP	#DIV/0!	#DIV/0!	#DIV/0!	#DIV/0!
		dTDP	26.7981	16.0383	10.9883	8.47798	14.6019	4.75537	22.9507	5.45835	3.37392	1.39356	0	0	2.31352	1.11518	4.48086	3.18351	0	0	0	0	69.948	21.2546	42.8256	16.7625	18.5213	5.38707	35.178	31.7117	6.29249	3.72472	14.261	11.9709	2.22375	2.01494	67.7634	25.3494	1.07545	0.762556	4.28325	6.05743			dTDP	#DIV/0!	#DIV/0!	#DIV/0!	#DIV/0!
		dTTP	11.3053	6.85801	80.4142	19.2168	9.91705	2.99222	4.62633	6.54262	3.71187	3.05315	4.84049	6.84549	0	0	0	0	1.07917	1.52617	0	0	87.3986	12.586	31.5529	11.4368	6.95571	5.18302	17.9662	14.4218	7.32916	6.24302	5.94427	8.40647	1.49719	2.11734	0	0	0	0	0	0			dTTP	#DIV/0!	#DIV/0!	#DIV/0!	#DIV/0!
	Flavines	FMN	47.1581	28.2987	1.61059	2.27772	25.3113	19.1569	2.03638	2.87987	27.1161	18.5612	5.40565	7.64474	48.1782	11.2675	24.0185	6.06972	14.228	10.5239	31.5452	5.10127	45.5517	17.3408	3.67819	5.20175	56.3591	32.3718	10.5532	5.45581	40.2225	43.103	34.8077	3.49733	13.8531	10.6795	33.8192	12.9113	23.4459	24.7669	77.3403	19.0649		Flavines	FMN	#DIV/0!	#DIV/0!	#DIV/0!	#DIV/0!
		FMNH2	#DIV/0!	#DIV/0!	0	0	#DIV/0!	#DIV/0!	60.9191	27.6352	#DIV/0!	#DIV/0!	0	0	#DIV/0!	#DIV/0!	0	0	#DIV/0!	#DIV/0!	97.0824	100.701	#DIV/0!	#DIV/0!	0	0	#DIV/0!	#DIV/0!	0	0	#DIV/0!	#DIV/0!	0	0	#DIV/0!	#DIV/0!	0	0	#DIV/0!	#DIV/0!	0	0			FMNH2	#DIV/0!	#DIV/0!	#DIV/0!	#DIV/0!
		FAD	12.6253	3.01639	10.4698	1.08608	18.3982	4.51206	24.8053	1.44172	10.6251	6.06814	30.353	3.64543	26.8957	2.16373	36.4255	3.88271	39.2218	7.0957	43.363	1.96597	12.6305	4.80984	24.9707	2.36382	16.0961	2.5369	50.8012	7.21541	26.7017	10.9445	90.5046	7.60091	43.7217	13.4322	70.5947	17.6364	90.1864	7.92518	85.5365	5.14312			FAD	#DIV/0!	#DIV/0!	#DIV/0!	#DIV/0!
		FADH2	#DIV/0!	#DIV/0!	#DIV/0!	#DIV/0!	#DIV/0!	#DIV/0!	#DIV/0!	#DIV/0!	#DIV/0!	#DIV/0!	#DIV/0!	#DIV/0!	#DIV/0!	#DIV/0!	#DIV/0!	#DIV/0!	#DIV/0!	#DIV/0!	#DIV/0!	#DIV/0!	#DIV/0!	#DIV/0!	#DIV/0!	#DIV/0!	#DIV/0!	#DIV/0!	#DIV/0!	#DIV/0!	#DIV/0!	#DIV/0!	#DIV/0!	#DIV/0!	#DIV/0!	#DIV/0!	#DIV/0!	#DIV/0!	#DIV/0!	#DIV/0!	#DIV/0!	#DIV/0!			FADH2	#DIV/0!	#DIV/0!	#DIV/0!	#DIV/0!
	Nicotinamides	Nicotinamide	33.3885	3.35457	48.0665	3.00962	49.7934	3.27126	44.6709	3.45337	69.2286	2.07289	52.5146	3.26836	73.1637	3.41194	65.4527	4.5587	72.0756	6.28151	68.8778	0.865153	54.9464	7.76708	56.1001	3.21601	71.8319	3.42178	75.4912	1.58273	87.568	6.39773	92.6224	5.23854	89.0043	2.0456	85.8667	10.231	91.6424	7.25043	92.5339	3.88194		Nicotinamides	Nicotinamide	141.114	8.922	101.648	5.05516
		mNAM	12.8716	0.789331	12.8132	1.42717	18.6232	2.78389	19.6838	0.974884	30.6556	3.3059	26.8172	2.11953	29.3768	1.34574	32.4929	2.8782	36.0657	4.70096	40.5208	0.515394	27.2834	2.81293	24.8898	1.39502	50.5777	2.68643	53.3607	3.88327	83.8712	3.42444	92.8974	2.83473	72.1367	3.43064	77.507	11.7713	97.1632	2.57052	93.64	4.828			mNAM	242.701	2.3191	513.658	203.531
		NAD+	40.3456	8.18273	41.6855	5.69047	36.7293	11.3015	33.197	7.09142	47.603	7.90816	35.0198	3.39215	51.1106	1.17029	43.7543	2.5406	48.2323	12.156	49.4166	0.0487762	86.4722	9.5852	66.1621	7.75598	66.2065	11.8992	91.3099	3.87985	70.5949	15.5492	95.7147	4.46862	92.2062	6.16714	78.1124	15.8334	85.7182	6.72504	85.6854	1.82944			NAD+	#DIV/0!	#DIV/0!	#DIV/0!	#DIV/0!
		NADH	26.3028	10.4014	12.9584	3.2818	14.335	0.97548	21.485	12.4393	14.4332	2.57686	14.2516	2.45393	32.9434	8.24679	16.5111	2.76918	42.645	14.0586	42.6485	7.12267	49.4081	20.4519	26.294	1.80569	37.4992	9.85005	88.9015	15.1478	54.1281	13.5511	74.6693	5.76302	76.8257	22.9165	60.842	22.9176	82.8894	4.06196	77.9663	13.5327			NADH	#DIV/0!	#DIV/0!	#DIV/0!	#DIV/0!
		NADP+	29.3086	4.31949	49.0846	4.35317	36.6416	11.0817	52.0273	4.98869	39.8539	8.28997	49.5351	5.13299	47.0647	8.44232	47.0134	1.91807	48.8944	5.22535	56.2387	3.50274	46.5727	9.16332	55.5207	3.26716	47.3038	15.4575	71.7203	1.61567	65.8344	3.363	91.7753	5.86542	81.4056	9.39771	74.6836	11.5093	84.8265	11.6908	84.1912	3.53067			NADP+	#DIV/0!	#DIV/0!	#DIV/0!	#DIV/0!
		NADPH	34.8125	8.1805	8.28252	2.96936	31.4169	5.32881	16.3382	2.48745	40.4166	1.92465	24.9997	8.58941	54.0016	11.5698	20.4917	2.5732	67.7458	18.7744	31.9017	5.81337	46.3467	5.21043	34.2522	4.08461	44.6627	10.2961	79.8882	3.55224	59.8483	4.25352	94.6882	6.47434	71.6379	21.3989	68.5046	15.2858	83.3169	15.2875	64.1953	12.9382			NADPH	#DIV/0!	#DIV/0!	#DIV/0!	#DIV/0!
	Vitamins	Biotin	63.3155	5.84581	49.5714	11.8879	58.3994	4.10996	35.6126	5.5118	59.7989	6.46699	42.1015	2.7458	58.5891	0.578311	39.9039	4.33222	62.3491	5.63501	49.6527	3.8534	68.7679	6.44823	35.3338	3.50957	71.8753	6.75575	82.6118	5.10173	80.9153	2.33999	72.5029	4.43497	80.6061	0.547051	56.8866	8.02726	97.471	2.8747	83.26	11.8387		Vitamins	Biotin	38.0094	7.27831	27.2496	2.64037
		CoA	37.8027	20.8524	6.4689	2.74903	32.1394	19.255	37.8117	7.89887	38.4422	2.33752	21.903	9.95874	45.5248	10.8747	52.581	20.0086	64.3788	25.1884	22.6989	4.34609	24.6214	10.041	0.815764	1.15366	25.315	6.64257	16.9663	9.78258	41.7995	8.34744	73.3056	23.1604	38.8681	3.72977	59.8421	25.9563	68.362	5.43915	69.785	24.9325			CoA	#DIV/0!	#DIV/0!	#DIV/0!	#DIV/0!
		Dephospho-CoA	11.0705	6.50592	25.0972	7.42867	25.2159	13.8771	15.3736	14.4244	14.3449	6.14253	23.1941	14.0468	17.9227	15.272	24.6921	7.48504	35.9679	26.2223	27.9846	8.80481	8.50759	4.73887	0	0	3.83676	5.426	25.9091	16.1117	16.4472	7.70047	48.8513	14.6774	23.0278	18.0575	41.8091	3.09825	83.4292	11.8342	85.9684	13.1935			Dephospho-CoA	#DIV/0!	#DIV/0!	#DIV/0!	#DIV/0!
		N10-Formyl-FH4	3.66893	5.18866	33.3333	47.1405	1.99092	2.81559	0	0	2.66154	3.76399	0	0	0	0	0	0	0	0	0	0	9.91106	7.01558	0	0	2.41461	3.41477	0	0	10.2758	14.5322	0	0	33.3333	47.1405	21.5489	30.4747	0	0	0	0			N10-Formyl-FH4	#DIV/0!	#DIV/0!	#DIV/0!	#DIV/0!
		N5,N10-Methylene-FH4	#DIV/0!	#DIV/0!	#DIV/0!	#DIV/0!	#DIV/0!	#DIV/0!	#DIV/0!	#DIV/0!	#DIV/0!	#DIV/0!	#DIV/0!	#DIV/0!	#DIV/0!	#DIV/0!	#DIV/0!	#DIV/0!	#DIV/0!	#DIV/0!	#DIV/0!	#DIV/0!	#DIV/0!	#DIV/0!	#DIV/0!	#DIV/0!	#DIV/0!	#DIV/0!	#DIV/0!	#DIV/0!	#DIV/0!	#DIV/0!	#DIV/0!	#DIV/0!	#DIV/0!	#DIV/0!	#DIV/0!	#DIV/0!	#DIV/0!	#DIV/0!	#DIV/0!	#DIV/0!			N5,N10-Methylene-FH4	#DIV/0!	#DIV/0!	#DIV/0!	#DIV/0!
		N5-Methyl-FH4	26.0148	18.6807	#DIV/0!	#DIV/0!	38.766	32.0143	#DIV/0!	#DIV/0!	53.4532	41.1159	#DIV/0!	#DIV/0!	17.1066	24.1923	#DIV/0!	#DIV/0!	8.04118	11.3719	#DIV/0!	#DIV/0!	0	0	#DIV/0!	#DIV/0!	0	0	#DIV/0!	#DIV/0!	0	0	#DIV/0!	#DIV/0!	0	0	#DIV/0!	#DIV/0!	0	0	#DIV/0!	#DIV/0!			N5-Methyl-FH4	#DIV/0!	#DIV/0!	#DIV/0!	#DIV/0!
		Pantothenate	77.2462	14.7967	57.7909	5.89961	70.6389	10.1686	54.0903	3.96201	69.2658	10.711	45.8044	6.8422	64.0862	3.43781	54.3503	2.40173	39.7187	3.72167	32.3402	1.19727	78.4482	15.0344	61.7289	4.07155	86.0658	6.01979	67.6049	5.12643	87.3187	2.85261	74.9111	6.95658	93.0885	5.44154	84.0655	15.4525	68.0086	1.83215	67.3219	3.10452			Pantothenate	97.5754	2.73678	93.8195	0.768545
		Pyridoxine	56.4669	30.8654	75.4519	18.5086	30.4963	8.01998	31.0814	7.41297	27.3794	3.88071	16.0527	2.65734	15.8927	0.737419	10.3629	2.49638	6.62286	1.29366	8.57305	1.94116	56.2247	8.95937	78.5259	4.00299	67.9303	8.79268	58.1599	1.77319	66.1841	1.74446	60.5898	5.7586	59.249	1.33485	48.0704	5.821	47.1075	2.59448	36.9753	6.25682			Pyridoxine	83.86	3.57508	102.938	1.04944
		Thiamine (+)	63.221	8.29745	51.2442	3.62467	67.4294	9.87954	88.3016	10.6933	95.0992	5.57401	67.0241	6.64718	62.4373	3.00203	49.854	10.4804	36.4814	7.89913	41.6002	5.82731	43.4863	1.97768	25.4892	1.33574	51.2094	3.25169	42.5637	4.17611	70.1811	7.17696	43.3655	6.66136	61.196	5.57348	32.4146	2.11242	58.5174	6.33229	29.6888	1.91258			Thiamine (+)	65.5565	6.86747	156.202	10.6664
		Thiamine phosphate (+)	36.9685	10.6403	70.9992	3.67509	40.9218	4.13695	41.2409	4.63564	35.877	7.10649	60.1704	12.6396	29.2622	5.91617	24.7912	5.35793	15.4934	3.92286	30.6689	4.3972	23.3908	4.9233	47.2559	12.9283	42.0385	7.36855	83.0356	5.58801	64.5489	15.8829	91.7211	6.01519	58.0848	17.8925	52.4305	9.10738	80.7017	16.1805	70.0793	6.94395			Thiamine phosphate (+)	#DIV/0!	#DIV/0!	#DIV/0!	#DIV/0!
		TPP (+)	#DIV/0!	#DIV/0!	33.3333	47.1405	#DIV/0!	#DIV/0!	0	0	#DIV/0!	#DIV/0!	0	0	#DIV/0!	#DIV/0!	0	0	#DIV/0!	#DIV/0!	0	0	#DIV/0!	#DIV/0!	0	0	#DIV/0!	#DIV/0!	0	0	#DIV/0!	#DIV/0!	0	0	#DIV/0!	#DIV/0!	0	0	#DIV/0!	#DIV/0!	0	0			TPP (+)	#DIV/0!	#DIV/0!	#DIV/0!	#DIV/0!
	Amino Acids	total	62.7781	2.75614	62.2344	3.42188	66.3137	6.56484	72.0773	5.90633	86.0597	2.09327	67.0343	6.56783	76.0531	3.19108	66.0634	7.09365	60.6859	4.63278	60.2597	3.32435	79.0195	6.77323	69.1856	0.855623	84.6638	0.548631	86.0643	1.72441	94.4935	7.08696	92.7934	5.4319	87.0032	4.11219	77.3315	6.29323	82.3286	4.49608	68.2811	3.11386		Amino Acids	total	94.7549	1.85477	92.3369	1.80192
		essential	66.332	5.0096	64.971	3.13881	69.8869	8.37357	77.3483	7.45799	96.5431	2.54741	73.7944	8.11653	81.2938	2.80879	64.1712	8.70293	65.0558	6.21226	63.6015	5.58779	71.1663	6.7596	56.4784	1.31999	77.3729	0.893397	82.7938	4.14187	91.4987	8.08183	89.3033	7.82934	82.9907	4.65332	74.9447	7.4152	80.6092	4.66387	61.9084	2.9986			essential	85.5115	2.51948	100.212	1.939
		branched chain	65.4416	5.20378	62.8246	2.04448	68.5136	8.1404	76.8307	7.98076	96.5502	2.59869	72.684	8.26636	80.7967	2.70737	63.2419	8.65835	64.947	6.18225	62.5806	5.18525	69.2521	6.71736	58.1592	1.34273	75.103	0.915162	84.3858	4.23613	89.6841	7.76024	89.3885	7.71141	80.5649	4.84211	75.8254	7.46965	78.4933	5.03714	62.3516	2.91754			branched chain	82.2807	1.46765	99.0642	1.44277
	Amino Acid Derivatives	total	59.9467	2.17599	68.6124	1.75318	62.1075	7.07034	71.6333	4.36662	81.5859	4.74254	69.7763	4.24942	75.3383	2.04034	71.0167	4.87333	63.0738	4.24475	68.0389	2.8753	60.076	4.36125	64.5138	2.71396	69.5187	2.69298	83.3355	3.02483	94.6647	4.7851	94.2385	3.86098	87.0213	0.393385	85.9093	11.749	87.2549	2.57266	90.943	2.57372		Amino Acid Derivatives	total	168.785	5.07636	184.003	3.94878
		branched chain	50.4758	4.8129	57.3505	4.94151	55.4832	16.0712	66.3932	16.8801	91.6775	8.06937	83.4331	6.42858	78.6125	2.65297	78.9246	6.88369	55.3215	6.34121	64.4974	10.9382	69.2513	1.73982	70.0397	3.53146	60.1302	3.94216	85.6815	5.97776	75.3096	5.23727	92.608	5.23623	64.8363	9.14158	64.2072	6.10251	60.3136	5.61219	49.1856	4.74054			branched chain	1695.55	117.763	1513.1	47.0933
		Trp-Metabs	46.0485	6.20816	40.6235	1.50152	35.2581	6.19405	48.5576	16.7837	61.5989	3.95867	35.0587	2.99661	56.0136	4.22735	31.8343	2.02618	38.9895	9.07485	24.311	5.51143	81.4217	5.63569	64.1133	1.46395	78.6926	3.64156	91.3959	7.88154	93.4153	7.67122	90.0432	9.0535	91.714	4.74174	81.1478	3.84673	85.3523	4.45981	60.1574	7.01407			Trp-Metabs	151.005	22.4531	75.7224	5.61193
		"S"-containing	92.3602	3.04773	98.4962	0.728002	89.2253	8.16619	95.2223	3.3937	92.2706	5.70421	79.5097	4.37287	84.95	3.06998	81.3886	3.66829	63.1494	5.04151	62.3551	0.779485	46.1715	3.17503	52.199	3.69319	47.8879	2.85298	62.8872	8.25843	67.8025	0.937429	69.7974	3.91045	73.6224	2.76797	68.8818	13.0911	54.6706	0.821196	69.7687	0.233618			"S"-containing	150.725	9.25888	146.89	10.5137
	Urea Cycle	total	73.4422	4.40676	91.8533	5.81049	72.5373	7.00003	83.3042	2.418	88.9565	3.13023	74.8163	4.14453	81.0047	0.831782	64.6073	6.50231	65.3008	6.149	58.4331	2.29348	76.1376	5.10316	68.4274	1.16107	81.192	3.36808	78.4333	1.23205	91.6921	6.85215	89.0655	7.94636	90.5209	2.94937	79.4965	5.32505	75.7831	5.89261	63.9172	1.94769		Urea Cycle	total	175.13	6.32311	99.7336	0.773547
	TCA Cycle	total	20.8758	4.82261	27.2019	0.905245	36.7878	2.36174	35.0865	0.433426	47.9621	4.54539	34.9214	2.88292	49.3769	6.06333	45.5643	7.00051	39.7356	7.36499	40.9858	5.40781	46.7417	6.02413	43.7443	3.01565	59.5524	2.72007	50.3759	2.38901	84.2062	8.75299	77.0372	12.0587	90.4356	9.42041	78.6305	15.1662	61.6335	10.0872	61.2575	6.40366		TCA Cycle	total	81.2989	2.36921	120.171	4.89228
	Carbohydrate Metabolites	total	62.2675	6.10563	65.5832	4.49032	67.1683	8.83983	62.8105	2.07109	81.7958	4.42867	64.1226	6.21696	71.0231	1.92572	65.1413	5.25448	57.4989	0.679349	54.8664	1.80722	70.4396	3.96139	56.8011	1.24529	74.7787	0.659328	69.6398	2.25822	90.064	6.42598	91.4324	6.06196	93.6604	5.48536	84.7215	6.62667	84.9697	6.76589	74.6872	0.55847		Carbohydrate Metabolites	total	214.808	9.65219	255.923	7.0717
		tot.w/o Pyruvate+Lactate	52.8895	3.45022	62.5608	5.96254	58.4762	6.82157	91.0354	11.263	68.9644	2.53237	66.3338	5.08014	57.6462	2.73801	64.2777	9.01002	49.9807	6.28671	64.3342	3.4438	73.7379	7.11752	88.6457	4.36941	77.5365	2.85514	97.9085	0.43993	94.1702	6.72902	94.1824	4.11391	79.1795	3.86092	83.2226	6.50901	81.5782	6.86992	74.2291	4.95183			tot.w/o Pyruvate+Lactate	127.454	2.93044	123.564	11.2058
		KHs	50.8279	3.79671	44.661	4.81364	60.5109	8.11932	63.0727	2.33495	59.5509	1.53796	46.6325	4.3233	46.4314	2.71608	46.4446	5.32184	40.681	3.89049	41.2944	0.94185	86.6755	12.9932	94.8326	5.76001	76.3285	5.26617	71.5683	0.834709	79.8446	3.75537	69.4031	2.45392	60.4697	2.49977	69.0988	7.08794	59.0928	5.50221	55.4112	4.31066			KHs	99.1278	20.5836	155.249	7.43145
		Hexoses	46.6839	4.12787	35.8274	5.10571	58.1015	7.62309	54.2664	0.27864	53.3572	2.92975	38.1852	3.84728	38.6245	3.14011	39.1004	6.17973	31.3283	1.99844	33.6518	0.303197	83.968	14.5399	93.8554	6.82088	73.0116	5.72772	66.109	1.86905	70.9108	3.60838	65.4254	2.2392	52.6229	1.62689	67.3587	8.3825	49.2062	5.25946	48.8976	6.22925			Hexoses	226.504	62.4972	668.521	59.6077
		Pentoses	55.392	2.43994	69.3366	5.6794	58.3365	8.732	87.5167	8.49861	69.1461	4.42397	70.1909	6.29498	63.0829	2.5143	66.7964	3.03254	63.1113	9.44494	62.4997	3.68034	81.5233	7.40386	97.6009	2.79804	74.6966	3.26354	86.8339	3.64955	94.9014	4.19186	80.5142	3.50354	75.1852	5.36934	73.9114	4.26797	80.2567	5.60251	73.6185	2.02979			Pentoses	53.0114	5.4151	52.9539	3.36831
	Pyrimidines	total	35.1313	0.233385	48.2197	6.20478	40.2513	2.57626	38.5059	3.29142	48.192	5.04348	39.6892	4.12214	43.8792	0.710859	39.2466	2.53487	57.9652	7.21695	47.5803	2.00426	42.028	3.69614	43.5072	4.86	62.6583	5.64755	69.5613	4.03774	85.3744	1.30038	94.1426	5.12341	76.9775	4.78108	73.9092	9.16732	95.4914	3.74765	87.9635	8.51839		Pyrimidines	total	52.489	1.35178	55.8191	1.1628
		Intermediates	62.1424	11.4648	37.6675	10.7842	89.945	7.24272	75.2737	7.44904	27.9851	17.38	25.9802	6.06705	18.7409	1.83304	36.2819	2.53488	15.6447	1.1008	27.1769	0.921734	26.6912	3.84855	11.1936	0.909658	34.998	2.82017	62.6069	26.586	39.7437	19.9902	38.9275	9.06109	37.7927	17.589	16.726	3.22366	40.8734	11.4841	16.5512	0.843564			Intermediates	87.241	5.58856	81.3945	4.55587
		Nucleinbases	35.5157	1.4245	63.8519	7.91574	41.9278	2.68607	41.0771	6.02527	55.4459	5.08067	38.8439	5.90992	48.7251	1.63812	34.3341	3.75944	62.996	8.11728	36.1884	3.58858	44.7674	4.11231	57.9714	6.15679	69.6994	6.42812	73.9154	3.1896	95.1749	5.19228	93.2218	4.79404	80.1302	7.45632	77.5944	12.1624	94.4356	3.35306	71.6815	7.45711			Nucleinbases	120.765	4.21504	114.073	0.972083
		Nucleosides	32.6171	0.978567	38.8121	11.748	35.843	3.91299	24.5074	3.64636	38.1347	6.21797	22.3227	3.14501	35.1753	1.41888	23.8859	3.455	50.4735	9.21831	30.6006	3.64829	36.2511	4.6377	27.1366	4.46347	61.5063	9.79608	72.4413	8.79466	91.5741	4.9795	86.9991	10.9868	75.0154	4.49779	50.2421	8.11293	92.3898	6.27315	70.2373	12.2624			Nucleosides	29.9369	0.971351	27.1318	1.96133
		Nucleotides	61.9891	1.34807	48.9884	3.75312	64.3607	10.4433	51.3127	4.16889	62.4201	7.42607	52.5559	4.70592	60.6449	0.915943	66.0368	5.21442	64.2755	7.69188	58.1865	0.592553	90.3333	6.85043	55.7359	9.57182	80.9717	4.5514	74.1841	9.64565	73.9293	2.49687	83.1115	5.63676	83.4365	5.07033	79.5939	9.49674	87.7463	5.31815	91.6522	6.44571			Nucleotides	2462.94	290.967	123.412	50.7343
	Purines	total	40.1722	0.786715	73.2727	7.06824	41.086	3.92815	62.0373	0.868102	44.2382	3.30569	48.5475	10.9087	31.4464	0.367106	22.9164	3.7774	41.3541	6.68712	31.1542	2.81965	52.8742	6.20574	75.8682	7.12701	69.8304	5.37135	81.3855	5.04814	94.2674	4.271	93.0253	6.126	71.2101	6.11103	80.3698	16.4972	83.3137	3.42819	75.8908	2.5068		Purines	total	9.50915	1.29748	9.69719	2.53559
		Intermediates	36.6915	1.05492	72.8393	6.84531	37.3985	3.6786	61.5888	0.616057	42.35	3.19209	47.766	11.7551	28.7159	0.374653	18.7188	4.08204	39.3235	7.28897	27.9682	2.93618	48.7449	5.98985	75.8757	7.26966	68.0665	5.60944	81.4011	5.5903	94.0818	4.41374	92.4259	6.41219	68.5804	6.56515	79.4659	17.0828	81.0551	3.55814	73.6878	2.29409			Intermediates	7.15222	1.14453	8.37123	2.4863
		Nucleinbases	37.2464	0.89268	75.3167	7.20433	38.3934	3.71367	63.4347	0.263679	43.3198	3.0213	49.1733	11.8785	29.5677	0.414788	20.0728	4.28298	39.9999	7.0451	29.3767	2.98008	48.7385	5.852	76.9975	7.19331	67.5846	5.42359	81.0748	5.7864	93.9224	4.56027	92.4328	6.50634	68.657	6.26879	79.2089	16.6453	81.148	3.54252	73.3233	2.16201			Nucleinbases	7.25456	1.27545	6.00047	2.4918
		Nucleosides	51.9937	2.3553	74.0042	16.5061	55.248	2.51225	48.1283	3.7199	39.2321	6.4797	35.2303	2.94832	36.2634	0.958673	36.6273	6.05775	45.8466	4.63897	47.705	8.19833	52.9121	7.53497	52.1782	2.60254	59.4551	5.69406	70.9506	8.16372	82.0606	3.36592	79.8331	5.69636	80.6775	4.57202	66.4473	15.0186	96.9674	3.4799	88.1687	8.37161			Nucleosides	187.324	62.1107	61.9454	18.9938
		Nucleotides	61.184	1.43989	50.6947	4.87823	58.7637	8.95521	46.6101	5.45984	46.4161	5.53189	40.1695	3.6069	44.3496	1.36208	41.488	3.335	47.0164	6.79396	39.8446	1.571	87.0402	9.49169	64.8921	8.93838	82.9587	4.32032	78.9154	2.4953	84.8095	1.47367	92.7625	4.47453	84.4576	4.44931	85.1461	15.3854	89.9265	2.94192	88.9551	4.1574			Nucleotides	72.1979	48.0613	111.728	79.0076
	Co-Factors	RedOx.F.	22.0516	1.08281	28.971	1.60712	28.9268	3.31461	30.707	2.94209	42.0482	3.22575	36.7534	2.88546	43.2712	1.07752	44.5061	3.24286	47.0446	6.22214	51.62	0.338411	42.3324	4.7255	42.9796	2.94553	57.4394	2.05014	70.0103	2.57131	82.4149	1.32071	97.0922	3.16481	79.432	2.60445	82.4482	12.9222	94.9933	4.46499	94.636	2.75008		Co-Factors	RedOx.F.	153.982	7.96849	136.257	21.6799
		Folic Acid Der.	10.191	8.95066	33.3333	47.1405	11.7097	5.80066	0	0	16.0625	13.5107	0	0	4.2887	6.06513	0	0	2.01596	2.851	0	0	9.91106	7.01558	0	0	2.41461	3.41477	0	0	10.2758	14.5322	0	0	33.3333	47.1405	21.5489	30.4747	0	0	0	0			Folic Acid Der.	#DIV/0!	#DIV/0!	#DIV/0!	#DIV/0!
		Vitamins	77.4906	15.9171	63.2742	7.22914	68.8304	9.67423	56.315	4.14168	68.5929	9.303	47.295	6.74068	61.5098	2.95791	53.9928	2.27239	39.5691	3.44706	34.1198	1.63235	77.9251	13.717	65.5733	3.50037	86.1585	5.79591	72.3505	4.29156	88.5267	1.7404	78.7576	6.67177	92.0398	4.49778	84.7844	14.9362	71.224	1.90414	70.0793	2.30951			Vitamins	86.1173	1.90336	105.498	1.70082
	Average rel. Lamivudine-Norm. Peak Area[%]																																											Average rel. Lamivudine-Norm. Peak Area[%]
	Cells: Highest metabolite conc. of all samples (of the same VS) correspond to 100%																																											Media: Metabolite conc. in blank full media corresponds to 100%				Media: Metabolite conc. in blank full media corresponds to 100%
	Class	Compound	d1 Cells Full Medium				d2 Cells Full Medium				d3 Cells Full Medium				d4 Cells Full Medium				d5 Cells Full Medium				d1 Cells Cys- Medium				d2 Cells Cys- Medium				d3 Cells Cys- Medium				d4 Cells Cys- Medium				d5 Cells Cys- Medium					Class	Compound	d1 Full Medium
			Mean	Stabw.			Mean	Stabw.			Mean	Stabw.			Mean	Stabw.			Mean	Stabw.			Mean	Stabw.			Mean	Stabw.			Mean	Stabw.			Mean	Stabw.			Mean	Stabw.						Mean	Stabw.
	Stds.	Lamivudine_Neg	82.0632	3.16819			87.0642	0.709931			91.3743	1.44194			95.751	1.21485			97.7533	1.89872			85.9289	1.97172			85.502	1.11715			88.2185	0.62695			93.4415	1.27437			94.4735	0.653785				Stds.	Lamivudine_Neg	89.6731	3.08945
		Lamivudine_Pos	97.3822	1.54902			95.6338	0.315776			94.0958	0.637113			92.0904	0.485341			91.268	0.922144			95.9854	0.885796			96.5402	0.504998			95.4614	0.355706			93.2399	0.596999			93.0144	0.363657					Lamivudine_Pos	104.607	1.35892
	Non-ess. Prot. Amino Acids	Alanine	62.2005	1.79156			59.8782	5.22202			65.143	4.60884			71.7569	1.24116			53.8367	3.01787			63.6407	2.76201			70.4366	3.73745			90.7254	4.16279			89.6027	7.36272			81.35	4.77829				Non-ess. Prot. Amino Acids	Alanine	200.998	8.79535
		Arginine	68.6773	8.01373			71.8205	7.09159			83.0381	7.10417			84.1855	9.71432			69.0223	4.19403			68.716	2.09624			78.9649	2.7247			84.7522	3.07338			72.9395	3.06265			73.022	2.48868					Arginine	71.4927	11.8707
		Asparagine	91.5808	5.77546			85.1269	4.85745			86.0379	3.22125			89.744	6.11601			69.4964	1.86718			88.0768	3.16996			75.4701	1.30013			69.131	2.38552			63.893	1.53909			55.8568	2.27288					Asparagine	121.944	2.90338
		Aspartate	43.1644	2.04344			32.712	1.77743			35.357	3.01957			36.7381	1.57479			23.7483	2.17017			46.5336	4.63609			56.1559	2.84141			67.6041	6.52258			87.1837	9.73578			60.5052	5.21442					Aspartate	89.1894	1.65882
		Cysteine	34.418	6.13399			62.9782	9.85661			81.7916	8.76413			80.2112	3.6105			88.5084	9.76198			1.44314	0.544449			2.96021	1.19297			6.86771	1.72375			8.3302	2.92688			10.9691	3.57031					Cysteine	703.059	81.5573
		Glutamate	63.5992	1.71764			68.8146	5.06369			75.6828	5.30975			73.2212	4.76362			60.1734	3.79097			79.4585	4.25564			87.8864	3.58906			96.014	3.10417			78.1463	6.43809			79.3801	3.49503					Glutamate	107.616	1.29577
		Glutamine	36.4381	4.72271			52.3787	4.43973			57.1173	5.5349			60.6408	5.64417			54.557	1.77251			90.3041	2.84504			91.3442	3.46871			93.3998	6.56025			78.0966	4.06368			76.2962	4.76014					Glutamine	82.5813	1.6076
		Glycine	66.0508	2.48789			68.0371	5.51591			74.2633	6.42418			80.5584	4.9892			62.802	3.52822			64.3574	5.39248			82.1659	3.65257			94.872	2.63918			87.8543	7.75519			76.6226	2.69234					Glycine	154.572	0.614499
		Proline	54.4073	1.39803			58.1031	5.96154			57.3543	3.53461			57.2033	4.52483			44.5726	3.81266			71.4563	5.82288			86.1089	1.46663			94.0526	6.37691			85.1313	5.44765			73.9841	4.4758					Proline	114.939	6.12631
		Serine	92.7977	7.33661			85.1379	4.19128			79.6544	2.71943			68.82	4.60975			62.2003	2.57946			76.7924	1.90626			78.9446	0.866398			79.9781	2.89771			69.955	2.44573			63.6132	3.45383					Serine	97.5673	3.6898
	Ess. Prot. Amino Acids	Histidine	58.2596	8.06856			71.227	9.77417			88.9286	7.99605			80.8045	7.06014			65.9488	6.50971			47.361	2.31936			68.9159	1.66335			83.6785	6.82546			72.9801	3.11665			63.0577	2.46289				Ess. Prot. Amino Acids	Histidine	96.9392	7.46511
		Isoleucine	60.0243	1.83888			69.2986	6.47061			79.0748	7.1488			70.9198	6.90533			61.2618	5.70785			57.2382	3.32281			69.865	2.2316			80.4453	6.82037			71.4247	4.04037			65.2404	1.72433					Isoleucine	89.9575	1.93755
		Leucine	66.4603	6.28032			70.5968	8.2838			79.2795	6.03874			64.4241	5.36002			58.4434	5.57257			67.5031	5.33581			84.9133	3.34295			92.1807	8.28882			80.9523	9.63637			69.0222	6.35692					Leucine	89.5312	3.76535
		Lysine	81.8926	11.7885			79.7107	5.26784			85.8853	7.34989			90.5172	3.42596			76.0047	8.51109			80.4699	4.50287			83.8201	3.94266			85.813	6.38595			74.3125	7.11418			81.2436	5.32513					Lysine	65.4576	8.77943
		Methionine	61.5796	4.82259			74.7856	8.01489			86.232	4.35656			73.7142	6.99976			68.3872	8.01999			57.3671	4.74639			79.2755	2.65139			89.8255	9.40811			76.8959	5.97181			70.5434	4.56933					Methionine	84.4237	3.39243
		Phenylalanine	69.7458	5.62862			70.8813	6.28206			78.1221	6.22262			66.5578	4.7482			60.189	4.92086			68.1381	3.87105			81.4726	2.4662			91.771	7.42295			82.0652	6.25565			74.2368	3.37378					Phenylalanine	107.132	4.96964
		Threonine	85.1116	3.50012			84.3841	6.08856			88.8983	5.59278			85.5439	5.50208			72.7478	3.57729			72.382	3.52478			78.7488	0.841123			88.9678	6.21433			78.9263	5.90163			76.9538	4.17581					Threonine	121.364	4.70856
		Tryptophan	77.1632	5.17887			82.3966	8.51007			90.2147	7.59545			76.9805	6.61359			67.3198	6.14019			64.5348	4.79785			78.3996	2.25751			89.9639	8.18417			78.6063	7.03416			71.1433	3.26932					Tryptophan	100.076	3.54634
		Tyrosine	64.0959	4.78519			71.4637	7.35336			81.537	6.69217			65.0366	5.91118			58.7323	7.33493			65.1587	5.17445			80.4602	4.25584			88.2185	9.76134			74.0999	7.08254			68.0302	4.45168					Tyrosine	88.7631	3.53698
		Valine	60.9484	3.97687			72.7573	9.0696			87.9043	6.31427			73.906	6.5771			66.2435	5.38323			60.2266	4.01672			78.2505	3.65768			88.0995	7.55248			75.2806	5.86975			69.9408	4.12227					Valine	92.3007	2.47566
	Yang Cycle	a-Keto-glutaramate	29.5117	1.54064			36.4681	4.73966			33.907	2.68571			27.3986	2.70864			21.3241	2.70913			59.2731	2.96117			72.6636	1.72748			86.6084	10.7395			61.7709	7.73			69.8153	4.14933				Yang Cycle	a-Keto-glutaramate	96.4379	3.45499
		SAH	71.7018	9.08454			71.4425	16.9582			36.8589	4.86143			33.4886	0.896901			28.8047	2.6023			65.003	7.94459			72.6483	6.78189			79.6744	6.15375			72.8667	9.29224			88.0327	9.12649					SAH	185.876	212.177
		SAM	4.84751	3.41881			37.1944	12.5368			40.105	5.4911			59.0669	29.9484			43.3542	15.5817			28.2557	19.0768			27.1259	8.0465			37.3234	13.6715			40.3777	16.0415			34.6116	16.2778					SAM	#DIV/0!	#DIV/0!
		Decarboxy-SAM	17.7814	10.5861			47.1373	17.844			34.3196	19.9936			31.2603	6.80909			11.9733	7.87846			38.4329	16.0307			45.4136	12.167			72.556	16.3149			75.2102	21.9724			57.175	18.2492					Decarboxy-SAM	81.5886	23.3927
		Methylthioribose-P	#DIV/0!	#DIV/0!			#DIV/0!	#DIV/0!			#DIV/0!	#DIV/0!			#DIV/0!	#DIV/0!			#DIV/0!	#DIV/0!			#DIV/0!	#DIV/0!			#DIV/0!	#DIV/0!			#DIV/0!	#DIV/0!			#DIV/0!	#DIV/0!			#DIV/0!	#DIV/0!					Methylthioribose-P	#DIV/0!	#DIV/0!
		Methylthioadenosine	82.1157	14.5338			50.9997	4.66493			40.7097	5.42179			34.9629	2.31305			33.7202	2.82538			60.2267	5.25811			40.8398	1.05113			38.8827	1.53691			37.4547	4.95356			38.0529	2.18387					Methylthioadenosine	11943.6	1832.14
		N-Ac-Putrescine	72.1706	9.85479			80.6327	18.0169			59.247	5.42081			48.68	6.72922			19.9706	0.885857			37.7937	3.22143			26.174	5.04583			19.2543	1.5441			16.5044	0.76202			17.2435	1.93912					N-Ac-Putrescine	95.8904	4.57012
		Putrescine	77.9939	6.7118			74.7839	5.25707			84.0579	3.26523			68.8992	1.96389			62.8213	2.19473			71.5645	4.00795			76.3801	4.98832			72.8138	4.31262			61.984	3.7481			50.0188	3.10462					Putrescine	95.2566	5.38366
		Spermidine	30.5995	6.25303			35.5942	4.76518			37.1571	6.23814			59.0681	4.83288			90.7768	6.71642			31.1049	4.3453			43.3887	5.53123			40.0206	6.05871			65.5796	6.00682			79.8074	11.1111					Spermidine	81.456	9.8208
	"S"-Metab.	Cystine	72.5111	5.02703			73.2053	3.70033			79.5877	7.80238			67.6676	3.4054			81.8034	6.53171			9.497	4.34998			8.69544	2.0483			11.1365	2.4818			10.4267	1.75931			12.1756	3.51791				"S"-Metab.	Cystine	167.244	15.1397
		Cystathionine	46.946	16.2121			40.9478	6.5618			62.7466	7.01484			41.6957	3.47186			33.688	1.74558			68.3011	9.6272			69.8989	13.9215			59.118	3.66134			49.865	3.34866			37.1739	3.53496					Cystathionine	116.705	10.8674
		Homocysteine	56.6539	5.14705			74.9286	7.88031			87.7115	5.09055			68.8797	6.7518			57.2943	5.31104			59.775	4.03101			71.4819	5.64369			89.5131	6.84265			77.8375	4.64858			78.8379	3.42249					Homocysteine	131.806	8.15139
		Homoserine	85.1203	3.49039			84.3976	6.0787			88.915	5.58895			85.5588	5.5006			72.7722	3.57026			72.396	3.52907			78.7629	0.8431			88.9794	6.2232			78.9511	5.89906			76.9683	4.18283					Homoserine	121.382	4.70445
		Glutamylcysteine	79.5379	7.55921			92.5996	5.60613			85.5256	2.62512			67.6807	4.67699			77.3261	3.03937			21.8911	2.83968			42.5053	6.34333			71.7219	5.82924			74.6153	9.15673			90.0582	3.58081					Glutamylcysteine	#DIV/0!	#DIV/0!
		GSH	81.8512	6.07798			94.5623	5.21415			80.1825	4.06245			73.7642	1.53635			64.753	4.34295			5.56029	2.47149			6.51752	2.16455			6.03879	1.52218			6.11178	1.54723			5.7045	1.45816					GSH	307.986	51.3967
		GSSG	64.1801	5.51128			82.5761	12.7517			70.6328	2.0267			60.0693	2.97893			52.9085	4.54456			1.67076	1.41807			2.23314	2.01184			2.67573	1.96211			2.72517	2.26036			2.07849	1.3468					GSSG	0	0
		Taurine	73.0646	4.06958			61.0311	4.40791			58.3744	6.04032			59.7222	3.77796			35.5817	2.92432			55.2409	4.09873			62.1865	7.03997			81.0624	2.98437			86.886	10.8799			72.3533	1.1806					Taurine	55.9665	1.56478
	Trp-Metabs	5-Hydroxytryptophane	62.2019	7.43305			36.1738	7.21643			32.8629	4.31906			17.9695	5.72063			23.9485	7.73507			73.816	3.26038			69.0767	5.78447			85.7095	11.6217			67.4335	10.0736			63.0056	12.1043				Trp-Metabs	5-Hydroxytryptophane	82.9297	57.4379
		N-Formylkynurenine	24.1034	10.8383			20.1675	3.01204			28.962	6.23719			19.6778	3.48451			18.356	4.91751			55.2127	5.87519			82.8342	7.04416			89.6401	7.92824			73.9886	4.86212			73.0938	6.48537					N-Formylkynurenine	12.5727	2.22995
		Kynurenine	17.4161	1.69322			20.2155	2.02707			29.9916	2.87502			25.4137	1.64671			22.1599	2.73463			63.739	5.38539			75.504	3.70563			89.0186	10.4324			78.3828	7.24873			69.2802	3.29302					Kynurenine	50.1563	4.94162
		3-Hydroxykynurenine	19.1805	5.37153			8.09208	4.20152			28.7189	7.11818			44.2087	5.14847			61.9995	5.65308			39.4061	9.61463			19.059	4.60646			27.3302	4.41423			43.1188	9.43185			41.0895	14.8762					3-Hydroxykynurenine	292.481	179.327
		Indoxylacetate	47.4571	4.4841			45.6806	13.4504			52.2214	3.93663			48.5236	3.48742			33.5641	8.74272			73.5487	3.42214			85.4658	6.37482			90.6908	8.29899			87.2775	3.73931			72.5384	6.20741					Indoxylacetate	116.708	14.4984
[truncated: 152 more rows]
[truncated: 36 more columns]

## Sheet: HeatMaps
	Average rel. Lamivudine-Norm. Peak Area[%]																							Average rel. Lamivudine-Norm. Peak Area[%]																							Average rel. Lamivudine-Norm. Peak Area[%]
[truncated: 166 more rows]
[truncated: 21 more columns]

[truncated: 2 more sheets: 210520_New, Supplement]
